# Supplementary material for: Diaqua­bis[3-(2-sulfanylphen­yl)prop-2-enoato]zinc(II) dihydrate
Source: Acta Crystallogr Sect E Struct Rep Online. 2009 Sep 9;65(Pt 10):m1183. doi: 10.1107/S1600536809034473 (PMC2970308; doi:10.1107/S1600536809034473)
Supplement: Supplementary file 1 [file e-65-m1183-sup1.cif]

##############################################################################
###                                                                        ###
###        Electronic paper (Acta Crystallographica Section E)             ###
###                                                                        ###
##############################################################################
#                                                                            #
# This CIF contains the data in a paper accepted for publication in Acta     #
# Crystallographica Section E. It conforms to the requirements of Notes      #
# for Authors for Section E, and has been peer reviewed under the auspices   #
# of the IUCr Commission on Journals.                                        #
#                                                                            #
# Full details of the Crystallographic Information File format               #
# are given in the paper "The Crystallographic Information File (CIF):       #
# a New Standard Archive File for Crystallography" by S. R. Hall, F. H.      #
# Allen and I. D. Brown [Acta Cryst. (1991), A47, 655-685].                  #
#                                                                            #
# The current version of the core CIF dictionary is obtainable from          #
# ftp://ftp.iucr.org/pub/cif_core.dic. The current version number is 2.4.    #
#                                                                            #
# Software is freely available for graphical display of the structure(s) in  #
# this CIF.  For information consult the CIF home page http://www.iucr.org/  #
# cif/home.html                                                              #
#                                                                            #
# This file may be used for bona fide research purposes within the           #
# scientific community so long as proper attribution is given to the journal # 
# article from which it was obtained.                                        #
#                                                                            #
##############################################################################
                                             
data_global
_audit_creation_method     'form.cif (version 2.0)'
_journal_data_validation_number     ?
_journal_date_recd_electronic     2009-08-27
_journal_date_accepted     2009-08-28
_journal_name_full     'Acta Crystallographica, Section E'
_journal_year     2009
_journal_volume     65
_journal_issue     10
_journal_page_first     m1183
_journal_page_last     m1183
_journal_paper_category     QM
_journal_coeditor_code     HB5073
_publ_contact_author_name     'Zeng, Qing-Fu'
_publ_contact_author_address
;
Engineering Research Center for Clean Production of Textile Dyeing and Printing
Ministry of Education
Wuhan 430073
People's Republic of China
;
_publ_contact_author_email     'qfzeng@wuse.edu.cn'
_publ_contact_author_fax     '0086-27-87611779'
_publ_contact_author_phone     '0086-27-87611779'
_publ_section_title
;
Diaquabis[3-(2-sulfanylphenyl)prop-2-enoato]zinc(II) dihydrate
;
loop_
    _publ_author_name
    _publ_author_address
    'Wang, Qiang'
;
Engineering Research Center for Clean Production of Textile Dyeing and Printing
Ministry of Education
Wuhan 430073
People's Republic of China
;
    'Hou, Jian'
;
Engineering Research Center for Clean Production of Textile Dyeing and Printing
Ministry of Education
Wuhan 430073
People's Republic of China
;
    'Wang, Li-Jun'
;
Engineering Research Center for Clean Production of Textile Dyeing and Printing
Ministry of Education
Wuhan 430073
People's Republic of China
;
    'Zeng, Qing-Fu'
;
Engineering Research Center for Clean Production of Textile Dyeing and Printing
Ministry of Education
Wuhan 430073
People's Republic of China
;
data_I
_audit_creation_method     SHELXL-97
_chemical_name_systematic
;
Diaquabis[3-(2-sulfanylphenyl)prop-2-enoato]zinc(II) dihydrate
;
_chemical_name_common     ?
_chemical_formula_moiety     'C18 H18 O6 S2 Zn, 2(H2 O)'
_chemical_formula_sum     'C18 H22 O8 S2 Zn'
_chemical_formula_iupac     '[Zn (C9 H7 O2 S)2 (H2 O)2], 2H2 O'
_chemical_formula_weight     495.85
_chemical_melting_point     ?
_symmetry_cell_setting     monoclinic
_symmetry_space_group_name_H-M     'P 21/c'
_symmetry_space_group_name_Hall     '-P 2ybc'
loop_
    _symmetry_equiv_pos_as_xyz
    'x, y, z'
    '-x, y+1/2, -z+1/2'
    '-x, -y, -z'
    'x, -y-1/2, z-1/2'
_cell_length_a     18.4398(5)
_cell_length_b     7.7188(3)
_cell_length_c     7.3258(2)
_cell_angle_alpha     90.00
_cell_angle_beta     98.578(2)
_cell_angle_gamma     90.00
_cell_volume     1031.04(6)
_cell_formula_units_Z     2
_cell_measurement_reflns_used     25
_cell_measurement_theta_min     9
_cell_measurement_theta_max     12
_cell_measurement_temperature     298(2)
_exptl_crystal_description     block
_exptl_crystal_colour     colourless
_exptl_crystal_size_max     0.30
_exptl_crystal_size_mid     0.20
_exptl_crystal_size_min     0.14
_exptl_crystal_density_diffrn     1.597
_exptl_crystal_density_meas     ?
_exptl_crystal_density_method     'not measured'
_exptl_crystal_F_000     512
_exptl_absorpt_coefficient_mu     1.436
_exptl_absorpt_correction_type     psi-scan
_exptl_absorpt_process_details     '(North <i>et al.</i>,  1968)'
_exptl_absorpt_correction_T_min     0.673
_exptl_absorpt_correction_T_max     0.824
_exptl_special_details
;
;
_diffrn_ambient_temperature     298(2)
_diffrn_radiation_type     MoK\a
_diffrn_radiation_wavelength     0.71073
_diffrn_radiation_source     'fine-focus sealed tube'
_diffrn_radiation_monochromator     graphite
_diffrn_measurement_device_type     'Enraf--Nonius CAD-4'
_diffrn_measurement_method     \w/2\q
_diffrn_detector_area_resol_mean     ?
_diffrn_reflns_number     6272
_diffrn_reflns_av_R_equivalents     0.0921
_diffrn_reflns_av_sigmaI/netI     0.0676
_diffrn_reflns_theta_min     2.23
_diffrn_reflns_theta_max     25.00
_diffrn_reflns_theta_full     25.00
_diffrn_measured_fraction_theta_max     0.993
_diffrn_measured_fraction_theta_full     0.993
_diffrn_reflns_limit_h_min     -21
_diffrn_reflns_limit_h_max     18
_diffrn_reflns_limit_k_min     -9
_diffrn_reflns_limit_k_max     8
_diffrn_reflns_limit_l_min     -8
_diffrn_reflns_limit_l_max     8
_diffrn_standards_number     200
_diffrn_standards_interval_count     3
_diffrn_standards_interval_time     120
_diffrn_standards_decay_%     1
_refine_special_details
;
Refinement of <i>F</i>^2^ against ALL reflections. The weighted <i>R</i>-factor
<i>wR</i> and goodness of fit <i>S</i> are based on <i>F</i>^2^, conventional
<i>R</i>-factors <i>R</i> are based on <i>F</i>, with <i>F</i> set to zero for
negative <i>F</i>^2^. The threshold expression of <i>F</i>^2^ >
\s(<i>F</i>^2^) is used only for calculating <i>R</i>-factors(gt) <i>etc</i>.
and is not relevant to the choice of reflections for refinement.
<i>R</i>-factors based on <i>F</i>^2^ are statistically about twice as large
as those based on <i>F</i>, and <i>R</i>- factors based on ALL data will be
even larger.
;
_reflns_number_total     1811
_reflns_number_gt     1441
_reflns_threshold_expression     I>2\s(I)
_refine_ls_structure_factor_coef     Fsqd
_refine_ls_matrix_type     full
_refine_ls_R_factor_all     0.0790
_refine_ls_R_factor_gt     0.0673
_refine_ls_wR_factor_gt     0.1785
_refine_ls_wR_factor_ref     0.1853
_refine_ls_goodness_of_fit_ref     1.056
_refine_ls_restrained_S_all     1.054
_refine_ls_number_reflns     1811
_refine_ls_number_parameters     146
_refine_ls_number_restraints     6
_refine_ls_hydrogen_treatment     mixed
_refine_ls_weighting_scheme     calc
_refine_ls_weighting_details
         'calc w=1/[\s^2^(Fo^2^)+(0.1071P)^2^+0.9875P] where P=(Fo^2^+2Fc^2^)/3'
_atom_sites_solution_hydrogens     geom
_atom_sites_solution_primary     direct
_atom_sites_solution_secondary     difmap
_refine_ls_shift/su_max     0.001
_refine_ls_shift/su_mean     0.000
_refine_diff_density_max     0.926
_refine_diff_density_min     -0.880
_refine_ls_extinction_method     none
_refine_ls_extinction_coef     ?
loop_
    _atom_type_symbol
    _atom_type_description
    _atom_type_scat_dispersion_real
    _atom_type_scat_dispersion_imag
    _atom_type_scat_source
    'C' 'C' 0.0033 0.0016
                         'International Tables Vol C Tables 4.2.6.8 and 6.1.1.4'
    'H' 'H' 0.0000 0.0000
                         'International Tables Vol C Tables 4.2.6.8 and 6.1.1.4'
    'O' 'O' 0.0106 0.0060
                         'International Tables Vol C Tables 4.2.6.8 and 6.1.1.4'
    'S' 'S' 0.1246 0.1234
                         'International Tables Vol C Tables 4.2.6.8 and 6.1.1.4'
    'Zn' 'Zn' 0.2839 1.4301
                         'International Tables Vol C Tables 4.2.6.8 and 6.1.1.4'
_computing_data_collection     'CAD-4 Software (Enraf--Nonius, 1989)'
_computing_cell_refinement     'CAD-4 Software (Enraf--Nonius, 1989)'
_computing_data_reduction     'XCAD4 (Harms & Wocadlo, 1995)'
_computing_structure_solution     'SHELXS97 (Sheldrick, 2008)'
_computing_structure_refinement     'SHELXL97 (Sheldrick, 2008)'
_computing_molecular_graphics     'SHELXTL (Sheldrick, 2008)'
_computing_publication_material     'SHELXTL (Sheldrick, 2008)'
loop_
    _atom_site_type_symbol
    _atom_site_label
    _atom_site_fract_x
    _atom_site_fract_y
    _atom_site_fract_z
    _atom_site_U_iso_or_equiv
    _atom_site_adp_type
    _atom_site_calc_flag
    _atom_site_refinement_flags
    _atom_site_occupancy
    _atom_site_disorder_assembly
    _atom_site_disorder_group
    C C1 0.6975(3) 0.9228(8) 0.6126(7) 0.0401(13) Uani d . 1 . .
    C C2 0.6254(3) 0.8922(8) 0.6435(8) 0.0442(14) Uani d . 1 . .
    C C3 0.5803(4) 1.0275(10) 0.6681(10) 0.0590(19) Uani d . 1 . .
    H H3 0.5327 1.0042 0.6892 0.071 Uiso calc R 1 . .
    C C4 0.6020(4) 1.1926(10) 0.6630(11) 0.070(2) Uani d . 1 . .
    H H4 0.5700 1.2818 0.6811 0.084 Uiso calc R 1 . .
    C C5 0.6739(4) 1.2307(10) 0.6300(10) 0.066(2) Uani d . 1 . .
    H H5 0.6898 1.3446 0.6253 0.079 Uiso calc R 1 . .
    C C6 0.7196(3) 1.0945(8) 0.6051(9) 0.0500(16) Uani d . 1 . .
    H H6 0.7669 1.1183 0.5825 0.060 Uiso calc R 1 . .
    C C7 0.7479(3) 0.7796(7) 0.5892(7) 0.0374(12) Uani d . 1 . .
    H H7 0.7326 0.6685 0.6150 0.045 Uiso calc R 1 . .
    C C8 0.8132(3) 0.7942(7) 0.5345(7) 0.0361(12) Uani d . 1 . .
    H H8 0.8281 0.9030 0.5003 0.043 Uiso calc R 1 . .
    C C9 0.8630(3) 0.6463(7) 0.5254(7) 0.0354(12) Uani d . 1 . .
    H H3A 1.0261(19) 0.464(7) 0.180(6) 0.043 Uiso d D 1 . .
    H H4A 0.866(2) 0.294(4) 0.419(8) 0.043 Uiso d D 1 . .
    H H3B 0.964(2) 0.558(6) 0.165(6) 0.043 Uiso d D 1 . .
    H H4B 0.861(2) 0.133(5) 0.346(8) 0.043 Uiso d D 1 . .
    O O1 0.92576(19) 0.6850(5) 0.4821(5) 0.0401(9) Uani d . 1 . .
    O O2 0.8441(3) 0.4964(5) 0.5594(7) 0.0530(12) Uani d . 1 . .
    O O3 0.9908(3) 0.4908(6) 0.2311(6) 0.0499(11) Uani d D 1 . .
    O O4 0.8892(3) 0.2064(6) 0.3989(8) 0.0666(13) Uani d D 1 . .
    S S1 0.59232(9) 0.6819(2) 0.6468(3) 0.0601(6) Uani d . 1 . .
    H H1 0.5970 0.6126 0.5024 0.090 Uiso calc R 1 . .
    Zn Zn1 1.0000 0.5000 0.5000 0.0327(4) Uani d S 1 . .
loop_
    _atom_site_aniso_label
    _atom_site_aniso_U_11
    _atom_site_aniso_U_22
    _atom_site_aniso_U_33
    _atom_site_aniso_U_12
    _atom_site_aniso_U_13
    _atom_site_aniso_U_23
    C1 0.038(3) 0.044(3) 0.039(3) 0.008(3) 0.008(2) -0.006(3)
    C2 0.040(3) 0.050(4) 0.045(3) 0.005(3) 0.013(3) 0.001(3)
    C3 0.040(4) 0.071(5) 0.069(5) 0.018(3) 0.018(3) 0.003(4)
    C4 0.063(5) 0.062(5) 0.088(5) 0.033(4) 0.020(4) -0.004(4)
    C5 0.078(5) 0.042(4) 0.079(5) 0.013(4) 0.021(4) -0.012(3)
    C6 0.040(3) 0.041(4) 0.072(4) 0.005(3) 0.017(3) -0.004(3)
    C7 0.034(3) 0.034(3) 0.045(3) 0.005(2) 0.008(2) 0.002(2)
    C8 0.037(3) 0.032(3) 0.040(3) 0.005(2) 0.011(2) 0.003(2)
    C9 0.037(3) 0.038(3) 0.032(3) 0.007(2) 0.009(2) -0.002(2)
    O1 0.032(2) 0.045(2) 0.045(2) 0.0091(16) 0.0099(17) 0.0037(17)
    O2 0.052(3) 0.035(3) 0.075(3) 0.0035(19) 0.019(2) 0.000(2)
    O3 0.062(3) 0.052(3) 0.040(2) 0.017(2) 0.021(2) 0.0060(18)
    O4 0.074(3) 0.049(3) 0.082(4) 0.014(2) 0.030(3) -0.004(3)
    S1 0.0465(9) 0.0555(11) 0.0842(13) -0.0072(8) 0.0287(9) 0.0035(9)
    Zn1 0.0348(6) 0.0360(6) 0.0300(5) 0.0075(4) 0.0139(4) 0.0046(3)
_geom_special_details
;
All e.s.d.'s (except the e.s.d. in the dihedral angle between two l.s. planes)
are estimated using the full covariance matrix. The cell e.s.d.'s are taken
into account individually in the estimation of e.s.d.'s in distances, angles
and torsion angles; correlations between e.s.d.'s in cell parameters are only
used when they are defined by crystal symmetry. An approximate (isotropic)
treatment of cell e.s.d.'s is used for estimating e.s.d.'s involving l.s.
planes.
;
loop_
    _geom_bond_atom_site_label_1
    _geom_bond_atom_site_label_2
    _geom_bond_site_symmetry_2
    _geom_bond_distance
    _geom_bond_publ_flag
    C1 C6 . 1.390(10) ?
    C1 C2 . 1.402(8) ?
    C1 C7 . 1.470(8) ?
    C2 C3 . 1.364(9) ?
    C2 S1 . 1.735(7) ?
    C3 C4 . 1.338(10) ?
    C3 H3 . 0.9300 ?
    C4 C5 . 1.413(11) ?
    C4 H4 . 0.9300 ?
    C5 C6 . 1.376(9) ?
    C5 H5 . 0.9300 ?
    C6 H6 . 0.9300 ?
    C7 C8 . 1.330(7) ?
    C7 H7 . 0.9300 ?
    C8 C9 . 1.473(7) ?
    C8 H8 . 0.9300 ?
    C9 O2 . 1.245(6) ?
    C9 O1 . 1.280(6) ?
    Zn1 O1 . 1.969(4) y
    Zn1 O3 . 1.953(4) y
    O3 H3A . 0.824(10) ?
    O3 H3B . 0.823(10) ?
    O4 H4A . 0.821(10) ?
    O4 H4B . 0.819(10) ?
    S1 H1 . 1.2000 ?
    Zn1 O3 3_766 1.953(4) ?
    Zn1 O1 3_766 1.969(4) ?
loop_
    _geom_angle_atom_site_label_1
    _geom_angle_atom_site_label_2
    _geom_angle_atom_site_label_3
    _geom_angle_site_symmetry_1
    _geom_angle_site_symmetry_3
    _geom_angle
    _geom_angle_publ_flag
    C6 C1 C2 . . 117.2(5) ?
    C6 C1 C7 . . 121.3(5) ?
    C2 C1 C7 . . 121.5(6) ?
    C3 C2 C1 . . 120.3(6) ?
    C3 C2 S1 . . 119.4(5) ?
    C1 C2 S1 . . 120.3(5) ?
    C4 C3 C2 . . 122.3(7) ?
    C4 C3 H3 . . 118.9 ?
    C2 C3 H3 . . 118.9 ?
    C3 C4 C5 . . 119.7(6) ?
    C3 C4 H4 . . 120.1 ?
    C5 C4 H4 . . 120.1 ?
    C6 C5 C4 . . 118.2(7) ?
    C6 C5 H5 . . 120.9 ?
    C4 C5 H5 . . 120.9 ?
    C5 C6 C1 . . 122.3(6) ?
    C5 C6 H6 . . 118.8 ?
    C1 C6 H6 . . 118.8 ?
    C8 C7 C1 . . 126.0(5) ?
    C8 C7 H7 . . 117.0 ?
    C1 C7 H7 . . 117.0 ?
    C7 C8 C9 . . 123.2(5) ?
    C7 C8 H8 . . 118.4 ?
    C9 C8 H8 . . 118.4 ?
    O2 C9 O1 . . 123.9(5) ?
    O2 C9 C8 . . 121.0(5) ?
    O1 C9 C8 . . 115.0(5) ?
    C9 O1 Zn1 . . 117.3(4) ?
    Zn1 O3 H3A . . 121(4) ?
    Zn1 O3 H3B . . 121(4) ?
    H3A O3 H3B . . 110.2(18) ?
    H4A O4 H4B . . 110.3(18) ?
    C2 S1 H1 . . 109.5 ?
    O3 Zn1 O3 3_766 . 180.0 ?
    O3 Zn1 O1 3_766 3_766 90.25(17) ?
    O3 Zn1 O1 . 3_766 89.75(17) ?
    O3 Zn1 O1 3_766 . 89.75(17) ?
    O3 Zn1 O1 . . 90.25(17) ?
    O1 Zn1 O1 3_766 . 180.0 ?
loop_
    _geom_torsion_atom_site_label_1
    _geom_torsion_atom_site_label_2
    _geom_torsion_atom_site_label_3
    _geom_torsion_atom_site_label_4
    _geom_torsion_site_symmetry_1
    _geom_torsion_site_symmetry_2
    _geom_torsion_site_symmetry_3
    _geom_torsion_site_symmetry_4
    _geom_torsion
    _geom_torsion_publ_flag
    C6 C1 C2 C3 . . . . -1.1(9) ?
    C7 C1 C2 C3 . . . . 178.8(6) ?
    C6 C1 C2 S1 . . . . 177.7(4) ?
    C7 C1 C2 S1 . . . . -2.4(8) ?
    C1 C2 C3 C4 . . . . 0.4(11) ?
    S1 C2 C3 C4 . . . . -178.5(6) ?
    C2 C3 C4 C5 . . . . 0.4(12) ?
    C3 C4 C5 C6 . . . . -0.4(11) ?
    C4 C5 C6 C1 . . . . -0.4(10) ?
    C2 C1 C6 C5 . . . . 1.2(9) ?
    C7 C1 C6 C5 . . . . -178.8(6) ?
    C6 C1 C7 C8 . . . . -10.0(9) ?
    C2 C1 C7 C8 . . . . 170.1(6) ?
    C1 C7 C8 C9 . . . . 175.9(5) ?
    C7 C8 C9 O2 . . . . 4.1(8) ?
    C7 C8 C9 O1 . . . . -175.4(5) ?
    O2 C9 O1 Zn1 . . . . -7.6(7) ?
    C8 C9 O1 Zn1 . . . . 171.9(3) ?
    C9 O1 Zn1 O3 . . . 3_766 -70.7(4) ?
    C9 O1 Zn1 O3 . . . . 109.3(4) ?
loop_
    _geom_hbond_atom_site_label_D
    _geom_hbond_atom_site_label_H
    _geom_hbond_atom_site_label_A
    _geom_hbond_site_symmetry_A
    _geom_hbond_distance_DH
    _geom_hbond_distance_HA
    _geom_hbond_distance_DA
    _geom_hbond_angle_DHA
    O3 H3A O4 2_755 0.82(4) 2.56(5) 3.033(7) 118(5)
    O3 H3B O1 4_575 0.82(4) 2.44(5) 3.221(6) 159(4)
    O4 H4A O2 . 0.83(3) 1.95(4) 2.716(7) 155(5)
    O4 H4B O2 4_565 0.83(4) 2.30(6) 2.951(7) 136(4)
