# Supplementary material for: Diaqua­bis[3-(2-sulfanylphen­yl)prop-2-enoato]zinc(II) dihydrate
Source: Acta Crystallogr Sect E Struct Rep Online. 2009 Sep 9;65(Pt 10):m1183. doi: 10.1107/S1600536809034473 (PMC2970308; doi:10.1107/S1600536809034473)
Supplement: Supplementary file 2 [file e-65-m1183-Isup2.hkl]

# 
# h,k,l, Fc-squared, Fo-squared, sigma(Fo-squared) and status flag 
# 
data_I
_shelx_title ' t in P2(1)/c' 
_shelx_refln_list_code          4 
_shelx_F_calc_maximum      222.94 
_exptl_crystal_F_000       512.00 
_reflns_d_resolution_high  0.8407 
 
loop_ 
 _symmetry_equiv_pos_as_xyz 
 'x, y, z' 
 '-x, y+1/2, -z+1/2' 
 '-x, -y, -z' 
 'x, -y-1/2, z-1/2' 
 
_cell_length_a    18.4398 
_cell_length_b     7.7188 
_cell_length_c     7.3258 
_cell_angle_alpha  90.000 
_cell_angle_beta   98.578 
_cell_angle_gamma  90.000 
 
_shelx_F_squared_multiplier     1.000 
 
loop_ 
 _refln_index_h 
 _refln_index_k 
 _refln_index_l 
 _refln_F_squared_calc 
 _refln_F_squared_meas 
 _refln_F_squared_sigma 
 _refln_observed_status 
   2   0   0     2641.69      982.87    957.51 o 
   3   0   0     7702.15     6402.96    222.53 o 
   4   0   0     1335.93     1334.60    387.57 o 
   5   0   0     9424.35     7090.13   1637.58 o 
   6   0   0       30.89        7.75      3.68 o 
   7   0   0    16695.06    15394.19   1641.69 o 
   8   0   0     2809.52     2338.70    129.91 o 
   9   0   0       47.08       20.68      5.48 o 
  10   0   0     5949.47     6401.53     96.37 o 
  11   0   0      123.92      104.42     10.83 o 
  12   0   0     4158.23     4504.97     84.34 o 
  13   0   0     1202.50     1275.95     31.70 o 
  14   0   0      709.71      702.40     33.20 o 
  15   0   0     1803.11     2115.47     58.35 o 
  16   0   0      215.48      275.63     24.14 o 
  17   0   0      929.19     1078.89     68.84 o 
  18   0   0        2.80        5.52     15.12 o 
  19   0   0      157.85      213.35     39.56 o 
  20   0   0      209.16      253.95     44.40 o 
  21   0   0       26.44       71.67     27.48 o 
   1   1   0     2108.38     1830.16    593.08 o 
   2   1   0       10.24       48.00      3.08 o 
   3   1   0      614.38      820.13     14.88 o 
   4   1   0     1742.71     2227.49     71.59 o 
   5   1   0     1015.01     1262.95     42.54 o 
   6   1   0     1924.50     2117.11     62.23 o 
   7   1   0      283.54      296.75     23.53 o 
   8   1   0      944.04     1009.00     36.08 o 
   9   1   0      477.91      468.69     13.31 o 
  10   1   0      473.08      531.36     13.09 o 
  11   1   0      388.76      395.64     11.84 o 
  12   1   0      380.63      407.44     14.61 o 
  13   1   0       70.16       97.13      9.53 o 
  14   1   0      118.96      127.73     12.72 o 
  15   1   0       33.60       63.84     12.04 o 
  16   1   0       16.14       16.45      8.74 o 
  17   1   0      303.97      397.93     24.95 o 
  18   1   0      136.51      167.76     20.35 o 
  19   1   0      243.94      310.01     78.83 o 
  20   1   0        8.08       16.27     13.10 o 
  21   1   0       21.53       37.02     15.38 o 
   0   2   0       11.61       53.73     22.03 o 
   1   2   0     5959.84     6996.13     96.77 o 
   2   2   0     5279.50     4174.32   1006.99 o 
   3   2   0     3685.94     3605.89     30.11 o 
   4   2   0     9809.75    11157.85    513.66 o 
   5   2   0     3855.81     3330.62    166.36 o 
   6   2   0    12555.88    14353.95    452.53 o 
   7   2   0     6226.79     6667.37    151.50 o 
   8   2   0     2013.97     1945.46     57.21 o 
   9   2   0     1345.44     1241.48     21.08 o 
  10   2   0      277.14      208.81      8.68 o 
  11   2   0     2093.49     1674.96    306.43 o 
  12   2   0      276.93      171.74     37.25 o 
  13   2   0     1640.23     1610.33    112.73 o 
  14   2   0     2077.31     2236.08     87.61 o 
  15   2   0        3.03        2.85      6.33 o 
  16   2   0      213.79      301.99     22.90 o 
  17   2   0      133.37      178.71     23.93 o 
  18   2   0      436.53      483.86     28.93 o 
  19   2   0      490.87      601.07     42.22 o 
  20   2   0       90.07      130.64     19.69 o 
  21   2   0      271.26      388.09     40.01 o 
   1   3   0        8.71        4.81      2.75 o 
   2   3   0       92.99      104.61      9.44 o 
   3   3   0      468.45      444.36     11.91 o 
   4   3   0      589.87      730.20     28.86 o 
   5   3   0     2033.75     2859.70     98.12 o 
   6   3   0      132.25      226.04     14.59 o 
   7   3   0       21.13       44.65      5.90 o 
   8   3   0      388.45      453.57     13.96 o 
   9   3   0       29.73       74.45      7.79 o 
  10   3   0       51.02       75.16     11.15 o 
  11   3   0      257.35      302.15     20.96 o 
  12   3   0      118.95      139.20     14.09 o 
  13   3   0       95.18      102.66     13.57 o 
  14   3   0      192.34      241.54     21.53 o 
  15   3   0      180.47      177.76     18.11 o 
  16   3   0        6.34        5.97      7.68 o 
  17   3   0       11.11        4.69      9.80 o 
  18   3   0       87.59      131.32     25.31 o 
  19   3   0        0.59       15.64     13.34 o 
  20   3   0       12.60       13.72     16.23 o 
   0   4   0     4372.77     4016.14    492.41 o 
   1   4   0     3701.40     3008.66    257.37 o 
   2   4   0     2247.01     1840.63    189.64 o 
   3   4   0      962.79      514.66     74.42 o 
   4   4   0     2206.56     1925.70     50.31 o 
   5   4   0     2154.45     2325.81     49.51 o 
   6   4   0     2452.23     2417.61     65.18 o 
   7   4   0     1697.13     1758.56     52.02 o 
   8   4   0      681.35      611.84     31.00 o 
   9   4   0     1755.83     1778.19     54.95 o 
  10   4   0      465.60      416.85     31.81 o 
  11   4   0      762.11      713.93     28.62 o 
  12   4   0     1790.35     2033.79     53.60 o 
  13   4   0      337.32      387.71     25.50 o 
  14   4   0      166.32      167.66     21.37 o 
  15   4   0      205.17      233.41     24.38 o 
  16   4   0      300.71      285.92     43.69 o 
  17   4   0      191.44      177.21     46.32 o 
  18   4   0      174.21      165.85     59.27 o 
  19   4   0      296.62      354.05     39.08 o 
   1   5   0      225.78      240.37     10.45 o 
   2   5   0       18.03       15.89      4.36 o 
   3   5   0      984.68     1120.89     31.10 o 
   4   5   0       10.29        4.34      4.16 o 
   5   5   0       25.07       20.84      5.90 o 
   6   5   0       12.33       12.87      5.12 o 
   7   5   0       50.31       71.20      8.86 o 
   8   5   0      109.23      124.01     16.31 o 
   9   5   0       21.90       27.03     10.20 o 
  10   5   0       67.47       66.11     13.29 o 
  11   5   0        5.23       14.38      8.34 o 
  12   5   0       26.76       22.04     12.96 o 
  13   5   0       63.46       81.63     17.09 o 
  14   5   0        4.77       11.26     11.31 o 
  15   5   0      109.09      122.50     20.91 o 
  16   5   0       64.55       71.49     18.50 o 
  17   5   0        0.36        7.65     14.07 o 
  18   5   0       24.85       22.59     16.93 o 
   0   6   0     2379.28     2624.70     49.23 o 
   1   6   0     1053.06     1108.67     23.06 o 
   2   6   0     2274.81     2243.58     77.66 o 
   3   6   0       84.88       51.86     16.00 o 
   4   6   0       13.24        2.78      5.90 o 
   5   6   0     2122.59     2083.83     48.79 o 
   6   6   0      177.28      178.31     16.12 o 
   7   6   0     1131.29     1180.80     39.77 o 
   8   6   0      512.04      530.55     28.14 o 
   9   6   0      192.87      193.11     21.24 o 
  10   6   0      462.75      471.01     28.30 o 
  11   6   0       20.85       32.32     12.40 o 
  12   6   0      956.30      995.94     51.55 o 
  13   6   0      267.40      309.08     29.15 o 
  14   6   0      289.92      359.75     71.87 o 
  15   6   0      487.48      450.25    104.82 o 
  16   6   0        7.85       18.42     17.38 o 
   1   7   0       51.36       72.74     12.50 o 
   2   7   0       15.76       16.05      8.87 o 
   3   7   0       28.10       43.90     11.37 o 
   4   7   0        0.05        1.84      7.40 o 
   5   7   0       26.59       31.68     10.42 o 
   6   7   0        2.96        0.00      8.27 o 
   7   7   0       20.94       40.40     13.43 o 
   8   7   0        6.03       13.50      9.80 o 
   9   7   0      228.23      281.99     26.53 o 
  10   7   0       17.02       24.56     12.28 o 
  11   7   0       25.45       35.74     13.56 o 
  12   7   0       43.44       38.59     17.30 o 
  13   7   0        1.61       13.56     15.69 o 
  14   7   0       86.09       91.37     27.87 o 
   0   8   0       39.16       83.34     33.49 o 
   1   8   0      430.32      490.94     37.30 o 
   2   8   0       94.27      122.75     26.82 o 
   3   8   0      134.25      196.73     30.95 o 
   4   8   0      349.40      401.00     28.51 o 
   5   8   0       93.28      111.83     24.25 o 
   6   8   0      807.20      873.46     72.15 o 
   7   8   0      196.78      241.22     26.81 o 
   8   8   0      339.24      427.71     31.38 o 
   9   8   0      234.62      272.86     28.05 o 
  10   8   0        3.44        9.32      9.74 o 
   1   9   0       21.44        9.15     20.77 o 
   2   9   0       18.60       27.60     22.54 o 
   3   9   0       16.31       37.07     23.92 o 
   4   9   0        1.80        3.94     26.72 o 
 -21   1   1       39.07       95.49     21.24 o 
 -20   1   1      245.45      282.95     32.95 o 
 -19   1   1      371.43      285.84    128.60 o 
 -18   1   1      188.33      174.95     32.13 o 
 -17   1   1      588.70      571.00     29.42 o 
 -16   1   1      105.77      122.27     20.99 o 
 -15   1   1     1170.61     1084.58     36.44 o 
 -14   1   1     1642.87     1558.87     81.01 o 
 -13   1   1     1272.21     1056.84     71.20 o 
 -12   1   1     3524.86     2904.20    102.53 o 
 -11   1   1      889.22      730.13     19.57 o 
 -10   1   1      268.64      208.01     17.35 o 
  -9   1   1      810.79      758.31     21.91 o 
  -8   1   1     2201.62     2018.15     43.37 o 
  -7   1   1     3291.52     3290.93    101.52 o 
  -6   1   1     3587.06     3358.59    232.77 o 
  -5   1   1     6284.28     6125.65    460.14 o 
  -4   1   1     1249.94     1201.60    115.22 o 
  -3   1   1       20.53       12.79      3.51 o 
  -2   1   1     1260.16     1201.09     39.15 o 
  -1   1   1    11926.21    11558.62    725.72 o 
   0   1   1     2087.43     1826.76     50.82 o 
   1   1   1     3752.04     3668.89    384.98 o 
   2   1   1    11450.64     9806.79    643.70 o 
   3   1   1      138.37      103.25     12.81 o 
   4   1   1       42.39      112.79     52.65 o 
   5   1   1      944.69      852.11     71.43 o 
   6   1   1     1943.67     1958.26     23.13 o 
   7   1   1     1283.91     1141.64     37.27 o 
   8   1   1     1181.27     1101.13     41.93 o 
   9   1   1      659.93      537.78     13.40 o 
  10   1   1      265.93      269.17     25.37 o 
  12   1   1      933.96      828.10     40.87 o 
  13   1   1     1454.32     1487.92     25.88 o 
  14   1   1      354.52      440.02     17.44 o 
  15   1   1      677.00      650.50     25.35 o 
  16   1   1      124.44      168.98     33.28 o 
  17   1   1       12.47       15.18      9.47 o 
  18   1   1      163.72      199.61     21.65 o 
  19   1   1       41.75       79.47     15.98 o 
  20   1   1      160.01      176.03     27.46 o 
  21   1   1       43.79       59.86     24.10 o 
 -21   2   1      105.20      109.48     19.75 o 
 -20   2   1       11.46       16.86     11.32 o 
 -19   2   1       35.61       14.11     11.39 o 
 -18   2   1       72.26       89.14     16.55 o 
 -17   2   1        1.74       20.03      9.51 o 
 -16   2   1      132.77      136.33     17.71 o 
 -15   2   1     1153.86      984.02     45.26 o 
 -14   2   1      386.69      362.99     18.63 o 
 -13   2   1       62.73       70.94     11.78 o 
 -12   2   1       14.66        9.07      6.55 o 
 -11   2   1      680.81      715.49     44.95 o 
 -10   2   1      550.33      500.21     15.84 o 
  -9   2   1      682.65      682.22     31.26 o 
  -8   2   1      129.90      152.70     19.75 o 
  -7   2   1      143.40      146.17     11.26 o 
  -6   2   1     2005.45     1831.31    155.35 o 
  -5   2   1     2271.12     2369.33    131.64 o 
  -4   2   1        8.82        6.10      6.17 o 
  -3   2   1     3548.51     3209.33    554.44 o 
  -2   2   1      736.11     1000.40     74.55 o 
  -1   2   1        6.45       13.16      2.61 o 
   0   2   1      453.85      561.95     11.38 o 
   1   2   1     3072.37     3272.69     68.88 o 
   2   2   1       11.88       12.78      5.23 o 
   3   2   1     2103.86     2082.84     41.26 o 
   4   2   1       25.88       67.25     28.72 o 
   5   2   1      326.32      375.00     23.97 o 
   6   2   1       80.32      111.82      8.00 o 
   7   2   1     3080.83     2711.94    109.77 o 
   8   2   1      211.47      267.52      9.60 o 
   9   2   1        2.62        7.71      3.64 o 
  10   2   1       43.87       54.72     16.33 o 
  11   2   1       95.29      123.21      8.86 o 
  12   2   1      725.76      671.30     24.40 o 
  13   2   1       81.58       86.35     11.37 o 
  14   2   1      265.60      351.42     47.64 o 
  15   2   1        2.08        4.66      6.71 o 
  16   2   1      529.18      436.53     74.78 o 
  17   2   1      135.82      155.28     19.42 o 
  18   2   1       48.69       41.94     22.37 o 
  19   2   1        1.46       24.54     15.38 o 
  20   2   1        5.64       17.69     22.03 o 
 -20   3   1      488.14      548.94     33.31 o 
 -19   3   1      173.24      197.82     23.71 o 
 -18   3   1     1092.41     1073.03     42.76 o 
 -17   3   1      111.41      163.89     20.43 o 
 -16   3   1      316.05      316.52     21.79 o 
 -15   3   1      287.25      302.77     20.52 o 
 -14   3   1       41.60       34.74      9.47 o 
 -13   3   1     1099.84      910.32     41.44 o 
 -12   3   1      336.48      324.33     17.35 o 
 -11   3   1     2991.20     2633.16    211.38 o 
 -10   3   1     1727.58     1681.94     45.87 o 
  -9   3   1      321.00      281.41     16.34 o 
  -8   3   1     4346.93     4062.94    309.82 o 
  -7   3   1      412.78      397.26     21.92 o 
  -6   3   1     5111.47     4948.60    195.16 o 
  -5   3   1     3082.81     3348.90     70.68 o 
  -4   3   1      938.15      758.73     15.48 o 
  -3   3   1     2877.91     3094.74     29.35 o 
  -2   3   1      214.59      352.02     47.74 o 
  -1   3   1     3770.19     3989.16     87.97 o 
   0   3   1     1390.30     1592.02    107.25 o 
   1   3   1     2338.23     2265.95     36.72 o 
   2   3   1      404.93      381.10     54.77 o 
   3   3   1      293.18      423.62     14.48 o 
   4   3   1     3264.31     3017.86    413.61 o 
   5   3   1      438.51      475.65     32.55 o 
   6   3   1     5290.19     5252.88    255.95 o 
   7   3   1     2051.04     2121.28     70.69 o 
   8   3   1      620.90      504.82     13.11 o 
   9   3   1     1971.08     1829.81     70.53 o 
  11   3   1      998.54      889.09     50.13 o 
  12   3   1      215.07      275.12     42.39 o 
  13   3   1       60.88       53.06     12.81 o 
  14   3   1      223.41      183.36     25.46 o 
  15   3   1       34.76       49.41     12.88 o 
  16   3   1      493.32      424.17     34.33 o 
  17   3   1       66.24       95.18     68.18 o 
  18   3   1      174.69      158.18     27.22 o 
  19   3   1      345.85      291.98     34.71 o 
 -19   4   1        4.02       11.19     17.98 o 
 -18   4   1       29.30       41.31     18.76 o 
 -17   4   1       43.92       30.32     14.13 o 
 -16   4   1       20.12       31.41     10.98 o 
 -15   4   1      305.69      303.15     21.69 o 
 -14   4   1       21.67       34.53      9.69 o 
 -13   4   1      112.72      147.72     15.04 o 
 -12   4   1      106.36      113.47     13.42 o 
 -11   4   1      249.50      232.37     16.72 o 
 -10   4   1      538.36      557.48     24.82 o 
  -9   4   1      811.82      709.68     52.13 o 
  -8   4   1        2.20       18.71      6.80 o 
  -7   4   1      101.96      139.34     10.74 o 
  -6   4   1      128.37      170.69     18.34 o 
  -5   4   1      459.15      466.61     37.60 o 
  -4   4   1       61.65      140.00     49.16 o 
  -3   4   1     4069.06     4171.55    441.37 o 
  -2   4   1        9.33       12.49      5.42 o 
  -1   4   1      184.52      217.01     11.68 o 
   0   4   1      242.71      296.58     13.49 o 
   1   4   1     2803.80     3199.69     49.86 o 
   2   4   1       30.93       85.34     27.20 o 
   3   4   1     1284.49     1206.07     21.13 o 
   4   4   1     1233.35     1209.41     21.51 o 
   5   4   1      445.45      444.40     78.69 o 
   6   4   1       66.92       56.51      7.42 o 
   7   4   1      404.84      380.30     23.91 o 
   8   4   1      102.97      124.29     14.39 o 
   9   4   1        0.31       20.24      6.51 o 
  10   4   1       25.23       30.04     10.40 o 
  11   4   1      420.27      375.53     24.16 o 
  12   4   1      368.78      369.42     26.31 o 
  13   4   1        0.15        0.00      8.75 o 
  14   4   1       17.00       27.92     12.10 o 
  15   4   1       11.11        5.32     10.40 o 
  16   4   1      117.31       98.39     37.89 o 
  17   4   1        5.62        7.51     10.49 o 
  18   4   1       82.12       73.28     27.25 o 
 -18   5   1       87.73       65.90     28.85 o 
 -17   5   1      342.16      298.37     63.51 o 
 -16   5   1      100.73      109.61     21.18 o 
 -15   5   1      119.21      168.86     28.58 o 
 -14   5   1     1111.70     1077.13     42.29 o 
 -13   5   1     1015.55     1022.89     40.17 o 
 -12   5   1      725.92      721.26     27.50 o 
 -11   5   1       63.45       89.07     12.81 o 
 -10   5   1      499.90      465.76     27.70 o 
  -9   5   1      121.97      108.57     12.79 o 
  -8   5   1       20.97       18.98      8.40 o 
  -7   5   1     2118.36     1837.98     72.80 o 
  -6   5   1      726.29      686.96     26.98 o 
  -5   5   1     1021.42      772.98    185.56 o 
  -4   5   1      520.66      615.22     53.28 o 
  -3   5   1      559.84      436.40    106.79 o 
  -2   5   1     1578.06     1622.79     54.11 o 
  -1   5   1      150.18      178.15     54.99 o 
   0   5   1     2102.12     2101.73     49.23 o 
   1   5   1     1461.83     1503.48     47.58 o 
   2   5   1      662.89      693.04     24.27 o 
   3   5   1     2075.02     1899.98     41.32 o 
   4   5   1      196.37      231.71     17.51 o 
   5   5   1      359.82      271.24     53.30 o 
   6   5   1      171.19      326.94     24.28 o 
   7   5   1      376.66      323.61     19.97 o 
   8   5   1      600.72      518.48     22.15 o 
   9   5   1       28.31       47.28     11.95 o 
  10   5   1      277.48      263.81     23.94 o 
  11   5   1      319.85      326.23     25.48 o 
  12   5   1      211.53      181.12     27.22 o 
  13   5   1      594.18      613.99     76.04 o 
  14   5   1      559.05      507.28     39.69 o 
  15   5   1      260.18      182.67     39.27 o 
  16   5   1        6.48        6.95     13.60 o 
  17   5   1       42.38       43.04     18.90 o 
 -16   6   1       60.20       54.28     18.60 o 
 -15   6   1       24.69       36.11     13.53 o 
 -14   6   1        6.97        0.11      9.45 o 
 -13   6   1        3.26        4.87      8.97 o 
 -12   6   1        2.60        3.66      8.78 o 
 -11   6   1       81.36       80.41     16.18 o 
 -10   6   1       82.74       86.94     16.28 o 
  -9   6   1      206.31      190.19     21.95 o 
  -8   6   1       46.60       53.26     10.81 o 
  -7   6   1       48.05       37.76      9.13 o 
  -6   6   1        0.03        2.52      5.23 o 
  -5   6   1      307.51      298.26     17.47 o 
  -4   6   1        7.78        7.23      9.12 o 
  -3   6   1     1116.33     1079.96     50.76 o 
  -2   6   1        0.02        4.21      6.51 o 
  -1   6   1      274.35      251.92     53.00 o 
   0   6   1       90.67      112.40     12.81 o 
   1   6   1      126.34      175.83     18.40 o 
   2   6   1      403.36      512.87     24.85 o 
   3   6   1      125.89      138.74     14.26 o 
   4   6   1      199.64      212.44     17.15 o 
   5   6   1      236.44      247.84     30.76 o 
   6   6   1       18.78       12.37      7.76 o 
   7   6   1      178.92      157.73     16.37 o 
   8   6   1       18.78       20.24     11.49 o 
   9   6   1       58.22       67.55     15.30 o 
  10   6   1       22.70       22.94     11.65 o 
  11   6   1       42.05       25.81     12.98 o 
  12   6   1      107.86      116.56     20.95 o 
  13   6   1        0.55        0.00     10.19 o 
  14   6   1        7.24        8.49     12.08 o 
  15   6   1        0.86        5.49     11.18 o 
 -14   7   1       24.08       56.69     14.52 o 
 -13   7   1      161.43      225.56     26.65 o 
 -12   7   1      258.55      285.64     27.96 o 
 -11   7   1      193.87      222.13     25.14 o 
 -10   7   1      303.18      320.66     28.02 o 
  -9   7   1       88.88      109.37     18.22 o 
  -8   7   1      252.21      315.22     41.20 o 
  -7   7   1      415.48      307.37    109.41 o 
  -6   7   1      596.16      530.59     29.08 o 
  -5   7   1      257.86      250.99     36.18 o 
  -4   7   1       61.78       25.12     16.94 o 
  -3   7   1      290.89      301.64     28.93 o 
  -2   7   1       32.51       68.13     12.36 o 
  -1   7   1      248.81      305.05     83.58 o 
   0   7   1     1611.51     1572.06     74.91 o 
   1   7   1     1021.61      963.44     31.21 o 
   2   7   1        3.72       16.74      8.62 o 
   3   7   1        4.46       12.71      8.42 o 
   4   7   1      187.87      196.10     18.26 o 
   5   7   1       59.20       73.62     13.36 o 
   6   7   1      424.51      313.44     86.33 o 
   7   7   1      568.04      483.70     29.28 o 
   8   7   1      376.83      345.82     34.12 o 
   9   7   1      132.06      117.63     20.37 o 
  10   7   1       47.60       46.06     15.41 o 
  11   7   1      109.08       88.05     19.24 o 
  12   7   1       27.47       41.62     15.14 o 
  13   7   1       98.06       84.85     27.49 o 
 -10   8   1        3.23        7.49     10.47 o 
  -9   8   1        0.16        6.07     11.53 o 
  -8   8   1       19.74       10.89     13.65 o 
  -7   8   1        1.38        1.91     12.56 o 
  -6   8   1        3.84        9.16     13.05 o 
  -5   8   1       14.31       15.08     13.91 o 
  -4   8   1       66.63       50.16     17.19 o 
  -3   8   1        0.02        0.00     13.76 o 
  -2   8   1        9.24       24.58     17.62 o 
  -1   8   1       30.17       48.07     26.55 o 
   0   8   1       52.43       52.28     29.72 o 
   1   8   1       21.02       29.23     17.87 o 
   2   8   1        5.47        0.57     11.85 o 
   3   8   1        0.28        0.13     11.40 o 
   4   8   1       28.89       31.33     12.04 o 
   5   8   1       29.08       23.07     11.41 o 
   6   8   1       23.04        4.54     10.72 o 
   7   8   1       25.12       14.01     15.32 o 
   8   8   1        4.21       11.21      9.95 o 
   9   8   1        2.41        8.45     10.76 o 
  -3   9   1       52.71       77.68     38.66 o 
  -2   9   1       23.61       31.32     22.00 o 
  -1   9   1      242.45      281.47     39.00 o 
   0   9   1        1.42       10.13     19.66 o 
   1   9   1       47.78       62.04     25.90 o 
   2   9   1      304.29      321.52     41.20 o 
   3   9   1       36.40       48.91     23.29 o 
 -21   0   2      307.93      379.12     53.72 o 
 -20   0   2        6.86       15.88     17.95 o 
 -19   0   2      500.62      478.27     51.92 o 
 -18   0   2       19.80       43.22     21.54 o 
 -17   0   2      129.20      124.07     30.86 o 
 -16   0   2      865.74      682.62     45.81 o 
 -15   0   2       83.47       74.98     22.85 o 
 -14   0   2     2016.87     1515.53     74.71 o 
 -13   0   2      113.98       99.49     24.17 o 
 -12   0   2     2964.52     2754.81     92.66 o 
 -11   0   2     2071.95     2101.61     87.27 o 
 -10   0   2       18.35       11.15      5.66 o 
  -9   0   2     1915.63     2066.31    122.93 o 
  -8   0   2     3935.85     4574.03     95.63 o 
  -7   0   2     1305.15     1314.38     27.64 o 
  -6   0   2      967.48     1142.81     25.21 o 
  -5   0   2      446.82      486.97     16.73 o 
  -4   0   2     2927.49     3929.61     45.64 o 
  -3   0   2     1587.90     2076.03     47.44 o 
  -2   0   2    12775.25    14459.60     75.89 o 
  -1   0   2      382.48      409.61     82.65 o 
   0   0   2     7966.46     8087.20    284.76 o 
   1   0   2    49704.36    54519.55    397.45 o 
   2   0   2    13587.15    14382.46    152.00 o 
   3   0   2       17.70       12.46      4.21 o 
   4   0   2      306.22      296.90     15.07 o 
   5   0   2        6.51       11.63      4.60 o 
   6   0   2     2388.37     2570.01    134.37 o 
   7   0   2       72.65       86.63     11.81 o 
   8   0   2     6036.61     6044.84    369.70 o 
   9   0   2       44.57       41.25      8.87 o 
  10   0   2      100.20      106.35     12.90 o 
  11   0   2      869.56      596.33    116.28 o 
  12   0   2       32.82       13.86      9.96 o 
  13   0   2     1804.47     1202.01    203.97 o 
  14   0   2      257.20      185.20     64.76 o 
  15   0   2      717.37      508.56    203.88 o 
  16   0   2      408.96      314.04    126.21 o 
  17   0   2      109.22      177.44     35.14 o 
  18   0   2       97.03      126.63     32.93 o 
  19   0   2       32.11       61.73     28.24 o 
  20   0   2      121.15      182.35     39.29 o 
 -21   1   2       77.66       88.40     20.48 o 
 -20   1   2        9.55       13.50     12.94 o 
 -19   1   2       15.50       17.83     13.00 o 
 -18   1   2       73.56       71.28     16.95 o 
 -17   1   2      791.56      633.21     40.23 o 
 -16   1   2       81.42       75.53     14.29 o 
 -15   1   2        0.01        2.27      8.20 o 
 -14   1   2      151.67      123.38     19.52 o 
 -13   1   2      274.05      258.89     24.55 o 
 -12   1   2        1.64        3.13      5.12 o 
 -11   1   2      748.65      746.81     47.86 o 
 -10   1   2        8.61       10.10      5.73 o 
  -9   1   2      121.80      163.59     12.15 o 
  -8   1   2      507.86      470.35     21.41 o 
  -7   1   2      982.54     1101.90     37.12 o 
  -6   1   2      946.06     1089.28     20.16 o 
  -5   1   2      724.70      955.77     14.54 o 
  -4   1   2      944.81      824.10     13.99 o 
  -3   1   2      311.78      273.27     59.43 o 
  -2   1   2     1359.25     1756.51     49.54 o 
  -1   1   2     1034.32      880.60     16.41 o 
   0   1   2     3441.71     4081.18     60.82 o 
   1   1   2     1010.00     1225.34     14.82 o 
   2   1   2      905.62     1057.96     32.17 o 
   3   1   2      908.07      750.15     17.17 o 
   4   1   2      850.41      921.06     55.89 o 
   5   1   2      190.35      188.41     29.00 o 
   6   1   2     1237.26     1057.43    107.65 o 
   7   1   2       81.77       89.57      7.19 o 
   8   1   2      558.95      544.40     24.30 o 
   9   1   2        5.02        2.73      3.65 o 
  10   1   2      578.04      550.09     38.77 o 
  11   1   2        6.34       12.61      5.38 o 
  12   1   2       64.75       63.32      8.51 o 
  13   1   2       21.16       15.60      6.27 o 
  14   1   2       52.87       58.61      9.13 o 
  15   1   2        9.05       10.79      7.62 o 
  16   1   2       34.91       31.96      9.91 o 
  17   1   2        7.80       12.49     13.22 o 
  18   1   2      169.00      187.40     27.66 o 
  19   1   2        9.80       37.28     22.78 o 
  20   1   2       98.67      109.99     35.28 o 
 -21   2   2       44.05       36.29     13.47 o 
 -20   2   2      331.87      371.07     33.79 o 
 -19   2   2       62.88       73.37     16.55 o 
 -18   2   2      834.11      727.78     35.42 o 
 -17   2   2      181.99      168.67     20.89 o 
 -16   2   2      155.27      178.90     21.25 o 
 -15   2   2       80.53      113.06     20.34 o 
 -14   2   2        5.04        1.79      7.20 o 
 -13   2   2     2601.73     2638.69     51.69 o 
 -12   2   2      112.64      122.92     13.87 o 
 -11   2   2       37.18       27.93      7.86 o 
 -10   2   2      878.88      956.08     38.56 o 
  -9   2   2       26.07       31.00      7.59 o 
  -8   2   2     1756.03     1791.05     72.28 o 
  -7   2   2     1187.27     1180.78     77.53 o 
  -6   2   2     5511.26     6222.91    168.45 o 
  -5   2   2     2737.23     2842.32     93.53 o 
  -4   2   2        6.48        9.79      3.09 o 
  -3   2   2      394.96      455.32     21.06 o 
  -2   2   2     1060.49     1093.37     61.26 o 
  -1   2   2      101.32      131.05      6.15 o 
   0   2   2       70.48       86.16      7.48 o 
   1   2   2        7.73       12.64      3.51 o 
   2   2   2     4562.14     3839.95    783.02 o 
   3   2   2     1157.29     1042.80     33.28 o 
   4   2   2      855.26      880.57     21.22 o 
   5   2   2      520.97      484.57     14.11 o 
   6   2   2      191.17      162.46      8.03 o 
   7   2   2     2625.60     2335.63    183.13 o 
   8   2   2      592.06      534.38     81.03 o 
   9   2   2      513.11      508.87     15.01 o 
  10   2   2      203.71      219.05     11.25 o 
  11   2   2      228.38      227.15     11.96 o 
  12   2   2      568.59      529.39     24.10 o 
  13   2   2       33.75       34.33      9.79 o 
  14   2   2      750.54      772.87     33.08 o 
  15   2   2      234.02      274.26     25.20 o 
  16   2   2       14.11       28.07     12.54 o 
  17   2   2      113.78      118.63     19.39 o 
  18   2   2      119.49      130.73     24.92 o 
  19   2   2      317.78      291.00     34.28 o 
 -20   3   2        0.16        4.52     12.38 o 
 -19   3   2       21.96       31.06     14.17 o 
 -18   3   2        0.41        0.00     10.02 o 
 -17   3   2      140.94      148.41     20.48 o 
 -16   3   2       35.16       20.62     11.08 o 
 -15   3   2        0.09        5.03      7.61 o 
 -14   3   2        1.38        0.00      6.78 o 
 -13   3   2      433.74      374.66     22.60 o 
 -12   3   2      261.35      260.03     18.54 o 
 -11   3   2        3.25        3.33      6.50 o 
 -10   3   2      126.74      120.06     13.87 o 
  -9   3   2        1.08        2.46      5.66 o 
  -8   3   2       24.53       18.62      6.70 o 
  -7   3   2      398.19      349.41     12.73 o 
  -6   3   2      361.09      358.90     21.87 o 
  -5   3   2      137.73      143.14      8.25 o 
  -4   3   2      262.11      235.41     12.24 o 
  -3   3   2     1211.86     1222.03     62.92 o 
  -2   3   2        1.53        0.84      2.72 o 
  -1   3   2      406.56      482.35     24.81 o 
   0   3   2       91.59      116.51      9.49 o 
   1   3   2       17.86       24.35      5.79 o 
   2   3   2       10.88        9.01      4.60 o 
   3   3   2      207.00      243.99     18.01 o 
   4   3   2       50.41       85.53      8.07 o 
   5   3   2       16.79       18.62      5.08 o 
   6   3   2     1306.91     1345.29     38.59 o 
   7   3   2       78.22       75.40     11.78 o 
   8   3   2      106.59       78.40      8.66 o 
   9   3   2        0.04        0.06      5.46 o 
  10   3   2      114.11       97.61     12.35 o 
  11   3   2       25.53       20.65      8.25 o 
  12   3   2       37.82       27.32     13.50 o 
  13   3   2      264.05      239.47     32.96 o 
  14   3   2        3.25       10.05      9.49 o 
  15   3   2       58.61       43.30     13.50 o 
  16   3   2       89.06       46.04     22.80 o 
  17   3   2        2.58        3.40     10.65 o 
  18   3   2        6.46        7.13     12.13 o 
  19   3   2        6.45       11.14     14.34 o 
 -19   4   2      195.89      243.64     28.12 o 
 -18   4   2      293.21      312.88     28.78 o 
 -17   4   2       81.18       99.25     18.38 o 
 -16   4   2      140.93      153.74     17.40 o 
 -15   4   2      129.90      141.87     16.33 o 
 -14   4   2      102.44      112.52     16.41 o 
 -13   4   2      111.88      126.07     16.24 o 
 -12   4   2      562.05      490.52     25.37 o 
 -11   4   2     1795.06     1682.27     61.22 o 
 -10   4   2      101.34      104.03     14.20 o 
  -9   4   2      129.74      145.06     15.40 o 
  -8   4   2      362.02      399.21     20.83 o 
  -7   4   2       13.26       18.07      5.82 o 
  -6   4   2      832.32      707.17     64.95 o 
  -5   4   2      811.52      859.95     29.37 o 
  -4   4   2     1039.57     1172.60     59.67 o 
  -3   4   2      472.64      485.77     18.55 o 
  -2   4   2       81.39      104.39     12.32 o 
  -1   4   2      639.81      681.16     26.21 o 
   0   4   2      681.70      691.69     22.96 o 
   1   4   2      830.63      785.48     47.75 o 
   2   4   2      433.30      463.52     19.89 o 
   3   4   2      132.06      189.52     20.04 o 
   4   4   2      131.21      132.42     12.60 o 
   5   4   2      629.57      657.69     23.09 o 
   6   4   2      600.19      539.00     43.26 o 
   7   4   2      749.89      511.52    115.51 o 
   8   4   2      319.53      258.62     19.54 o 
   9   4   2      208.74      211.37     29.42 o 
  10   4   2      404.05      356.53     19.25 o 
  11   4   2       28.02       18.54     10.07 o 
  12   4   2      278.70      224.30     31.68 o 
  13   4   2      454.86      379.89     89.62 o 
  14   4   2       50.71       50.84     17.61 o 
  15   4   2       87.15       81.35     17.00 o 
  16   4   2      136.06      108.79     38.13 o 
  17   4   2      140.28       91.48     35.33 o 
  18   4   2       59.54       66.82     21.73 o 
 -18   5   2        6.96        3.81     17.82 o 
 -17   5   2       17.80        5.81     12.88 o 
 -16   5   2        1.61        3.38      8.98 o 
 -15   5   2      132.50      152.04     20.73 o 
 -14   5   2        2.81        9.01      8.21 o 
 -13   5   2       35.74       45.64     12.46 o 
 -12   5   2        2.96        4.15      8.71 o 
 -11   5   2      189.61      144.68     17.69 o 
 -10   5   2       25.19       28.55      9.78 o 
  -9   5   2        0.01        0.94      6.48 o 
  -8   5   2        3.13       13.54      7.39 o 
  -7   5   2       63.76       28.32     18.79 o 
  -6   5   2       47.63       56.71     11.61 o 
  -5   5   2       75.82       70.97     14.05 o 
  -4   5   2      106.43      114.45     16.00 o 
  -3   5   2       84.84      100.72     10.09 o 
  -2   5   2      370.51      394.18     19.52 o 
  -1   5   2      120.13      130.39     17.47 o 
   0   5   2      131.46      114.05     11.82 o 
   1   5   2      191.52      178.69     17.36 o 
   2   5   2       52.49       51.08      9.66 o 
   3   5   2       16.39       23.94      7.81 o 
   4   5   2      323.83      293.36     16.65 o 
   5   5   2      255.80      237.30     16.88 o 
   6   5   2       11.37       14.20      7.24 o 
   7   5   2       19.81       15.41      7.40 o 
   8   5   2        1.52        0.60      6.88 o 
   9   5   2       45.85       58.47     12.12 o 
  10   5   2        8.62        2.01      8.62 o 
  11   5   2       49.97       46.67     13.74 o 
  12   5   2       20.09        4.05      9.95 o 
  13   5   2        2.67        3.70     10.98 o 
  14   5   2        6.37        2.53     10.77 o 
  15   5   2        0.77        5.52     11.07 o 
  16   5   2       71.74       50.02     25.80 o 
 -16   6   2      141.39      138.45     23.73 o 
 -15   6   2        5.13       15.20     11.40 o 
 -14   6   2      604.38      496.28     31.02 o 
 -13   6   2       45.65       49.98     14.56 o 
 -12   6   2      362.19      381.60     27.35 o 
 -11   6   2      380.90      359.63     25.26 o 
 -10   6   2        3.82        4.53      8.81 o 
  -9   6   2      342.43      355.91     24.56 o 
  -8   6   2        3.64        5.26      8.14 o 
  -7   6   2      495.57      450.06     25.01 o 
  -6   6   2      202.15      201.82     18.81 o 
  -5   6   2      108.95      139.29     21.42 o 
  -4   6   2     1099.50     1016.27     66.14 o 
  -3   6   2      160.54      151.83     32.28 o 
  -2   6   2      316.14      313.34     27.93 o 
  -1   6   2      989.76     1046.16     34.36 o 
   0   6   2      511.16      571.78     23.28 o 
   1   6   2      763.98      746.27     51.93 o 
   2   6   2      252.57      251.18     29.18 o 
   3   6   2      701.94      615.49     26.94 o 
   4   6   2      206.58      176.45     16.48 o 
   5   6   2       62.19       82.68     13.07 o 
   6   6   2      655.43      583.86     25.57 o 
   7   6   2       22.56       16.19      8.79 o 
   8   6   2      544.31      415.69     54.89 o 
   9   6   2       44.14       42.54     13.39 o 
  10   6   2      137.19      110.20     18.53 o 
  11   6   2       68.16       60.36     16.28 o 
  12   6   2       35.43       23.69     13.55 o 
  13   6   2      484.16      399.49    115.55 o 
  14   6   2       46.96       37.74     17.66 o 
 -13   7   2       72.23       73.89     17.27 o 
 -12   7   2        7.75       12.52     10.40 o 
 -11   7   2       78.47       71.12     19.33 o 
 -10   7   2        5.92       17.69     12.38 o 
  -9   7   2       24.05       33.90     23.34 o 
  -8   7   2       26.00       42.46     23.82 o 
  -7   7   2       82.04      102.92     35.59 o 
  -6   7   2       15.46       27.32     14.65 o 
  -5   7   2       19.87       20.34     13.81 o 
  -4   7   2        4.13       12.59     11.89 o 
  -3   7   2       12.62        8.74     12.91 o 
  -2   7   2        7.96       34.27     16.67 o 
  -1   7   2        4.17       11.23     13.47 o 
   0   7   2       62.58       55.80     13.70 o 
   1   7   2       49.36       44.23     11.21 o 
   2   7   2       15.10       17.93      8.94 o 
   3   7   2        3.66        9.28      8.58 o 
   4   7   2       27.55       22.87      9.73 o 
   5   7   2        0.10        0.00      7.93 o 
   6   7   2       18.74       23.52     10.15 o 
   7   7   2       46.63       51.91     13.20 o 
   8   7   2        2.12       10.21     10.14 o 
   9   7   2        9.27       11.32     10.44 o 
  10   7   2       96.97       85.89     18.47 o 
  11   7   2        3.28        3.13     11.46 o 
  12   7   2        8.58        7.80     13.09 o 
 -10   8   2       82.80       73.65     26.31 o 
  -9   8   2       10.54       21.56     12.74 o 
  -8   8   2      432.84      353.44    132.05 o 
  -7   8   2      144.73      151.18     54.96 o 
  -6   8   2      239.49      238.57     97.28 o 
  -5   8   2      368.97      436.57     63.24 o 
  -4   8   2        3.77        9.60     23.41 o 
  -3   8   2      146.71      115.85     79.99 o 
  -2   8   2        2.98        5.12     12.31 o 
  -1   8   2       56.88       52.29     16.90 o 
   0   8   2      125.48      110.54     21.34 o 
   1   8   2       34.59       31.81     13.70 o 
   2   8   2      333.74      307.42     59.33 o 
   3   8   2       22.26       40.08     15.28 o 
   4   8   2      125.39      122.64     22.06 o 
   5   8   2       60.93       67.96     19.09 o 
   6   8   2       57.62       44.97     12.11 o 
   7   8   2      330.87      233.82     33.96 o 
   8   8   2       42.37       46.96     14.16 o 
 -21   1   3      178.78      191.42     29.26 o 
 -20   1   3        4.23        0.64     10.18 o 
 -19   1   3      355.02      307.57     52.68 o 
 -18   1   3      195.61      207.88     28.28 o 
 -17   1   3      256.88      250.46     29.94 o 
 -16   1   3      460.02      441.82     33.42 o 
 -15   1   3       77.54       93.21     28.17 o 
 -14   1   3     1366.92     1187.66     84.34 o 
 -13   1   3      594.03      550.00     33.31 o 
 -12   1   3      791.44      699.80     25.88 o 
 -11   1   3     1649.57     1676.86     50.36 o 
 -10   1   3      155.10      142.78     15.81 o 
  -9   1   3      341.63      294.47     11.33 o 
  -8   1   3      913.41      766.17     17.75 o 
  -7   1   3     2347.35     2129.41     29.29 o 
  -6   1   3     2064.69     1896.85     24.99 o 
  -5   1   3     2706.48     2397.72     27.95 o 
  -4   1   3     3324.25     3646.24     66.23 o 
  -3   1   3      713.87      643.45     13.69 o 
  -2   1   3      645.07      516.43     19.57 o 
  -1   1   3     3422.52     3614.91     58.41 o 
   0   1   3     8442.72     8444.68    104.45 o 
   1   1   3     2562.09     2448.90     29.50 o 
   2   1   3     5112.61     5098.45     97.56 o 
   3   1   3     4705.36     4715.24     72.32 o 
   4   1   3      104.31       87.58      7.92 o 
   5   1   3      328.91      295.14     49.88 o 
   6   1   3     1531.38     1433.33     40.18 o 
   7   1   3     1881.66     1638.36     35.16 o 
   8   1   3     1700.08     1512.62     37.28 o 
   9   1   3     1260.23     1260.70     79.03 o 
  10   1   3      885.07      788.53     96.40 o 
  11   1   3      336.65      340.51     41.67 o 
  12   1   3      256.29      288.22     27.17 o 
  13   1   3      941.50      783.47     74.05 o 
  14   1   3      602.51      524.52     72.86 o 
  15   1   3      272.03      261.59     23.04 o 
  16   1   3      350.99      398.23     27.07 o 
  17   1   3       46.76       65.89     16.07 o 
  18   1   3       45.47       60.55     20.12 o 
  19   1   3      103.80      101.77     31.83 o 
 -20   2   3       65.50       52.22     15.64 o 
 -19   2   3       22.85       26.88     16.20 o 
 -18   2   3       64.24       61.11     19.67 o 
 -17   2   3      246.88      214.64     28.22 o 
 -16   2   3       61.41       75.22     18.78 o 
 -15   2   3        6.55       13.01     10.97 o 
 -14   2   3      800.15      817.55     41.93 o 
 -13   2   3     1084.74     1050.57     34.28 o 
 -12   2   3        0.79        6.44      6.62 o 
 -11   2   3      207.90      220.59     17.26 o 
 -10   2   3      268.17      265.25     16.91 o 
  -9   2   3      177.46      196.50     18.99 o 
  -8   2   3      523.40      534.04     29.54 o 
  -7   2   3      662.78      726.08     20.16 o 
  -6   2   3      161.81      184.34      9.03 o 
  -5   2   3        3.25        5.42      3.42 o 
  -4   2   3     1288.23     1294.28     21.33 o 
  -3   2   3       55.76       94.56      7.27 o 
  -2   2   3      703.24      922.78     24.79 o 
  -1   2   3      298.02      362.67     17.65 o 
   0   2   3       46.25       59.75      7.92 o 
   1   2   3       41.53       46.23      5.70 o 
   2   2   3      516.73      586.29     29.65 o 
   3   2   3        8.03       20.27      5.19 o 
   4   2   3      639.17      609.54     25.05 o 
   5   2   3      174.38      202.03     44.12 o 
   6   2   3        0.93       12.15      4.04 o 
   7   2   3       16.83       21.41      5.02 o 
   8   2   3      446.01      427.46     16.67 o 
   9   2   3      265.25      298.35     14.77 o 
  10   2   3       66.73       66.92      9.77 o 
  11   2   3        1.07       14.40      6.20 o 
  12   2   3       26.74       33.88      9.26 o 
  13   2   3      141.88      151.83     16.64 o 
  14   2   3       49.31       57.19     12.97 o 
  15   2   3       96.17       97.35     17.74 o 
  16   2   3      111.59      124.01     19.12 o 
  17   2   3       61.20       52.96     15.66 o 
  18   2   3       57.74       32.15     14.14 o 
 -20   3   3      386.11      322.09     36.23 o 
 -19   3   3      214.33      189.07     24.14 o 
 -18   3   3      175.85      171.20     27.75 o 
 -17   3   3      606.55      625.24     65.87 o 
 -16   3   3       12.22       22.41     13.67 o 
 -15   3   3      299.74      308.79     30.82 o 
 -14   3   3        3.61       10.65      7.81 o 
 -13   3   3       47.49       37.43     11.07 o 
 -12   3   3     1475.61     1425.99     40.96 o 
 -11   3   3      705.30      642.90     27.66 o 
 -10   3   3     3425.57     2999.46    212.81 o 
  -9   3   3      155.18      138.33     18.47 o 
  -8   3   3      346.29      301.78     14.33 o 
  -7   3   3     1566.96     1486.29     26.14 o 
  -6   3   3      409.82      307.87     13.06 o 
  -5   3   3     5588.62     5268.78    176.77 o 
  -4   3   3     1708.32     1534.15     53.69 o 
  -3   3   3     2230.70     2042.73     28.34 o 
  -2   3   3      874.01      787.76     42.67 o 
  -1   3   3       11.65       32.51      5.02 o 
   0   3   3     2188.00     1889.61     33.98 o 
   1   3   3      456.89      404.02     46.53 o 
   2   3   3     2473.20     2063.73     79.75 o 
   3   3   3      396.74      254.64     72.56 o 
   4   3   3     1276.36     1146.25     43.82 o 
   5   3   3     3831.65     3681.14     44.72 o 
   6   3   3     1211.71      986.89     37.47 o 
   7   3   3     3418.97     3193.20     43.35 o 
   8   3   3      412.15      552.11     78.66 o 
   9   3   3      702.38      652.15     21.35 o 
  10   3   3      517.46      530.56     31.52 o 
  11   3   3       30.30       27.22      9.06 o 
  12   3   3      803.88      713.91     28.31 o 
  13   3   3       77.01      101.61     17.65 o 
  14   3   3      251.00      232.34     23.87 o 
  15   3   3      113.72      166.37     21.64 o 
  16   3   3       58.84       90.37     18.52 o 
  17   3   3      380.05      343.82     73.50 o 
 -19   4   3      165.95      179.34     24.56 o 
 -18   4   3       71.14       85.37     23.31 o 
 -17   4   3      135.57      150.32     26.34 o 
 -16   4   3        1.00       11.57     13.35 o 
 -15   4   3       21.63       32.91     11.57 o 
 -14   4   3      263.93      279.63     22.60 o 
 -13   4   3      109.65      125.70     17.35 o 
 -12   4   3       63.32       68.02     18.72 o 
 -11   4   3      754.38      679.85     56.48 o 
 -10   4   3       14.70       15.93      8.30 o 
  -9   4   3      144.09      139.25     15.80 o 
  -8   4   3      506.39      293.77    142.46 o 
  -7   4   3      442.54      417.62     21.09 o 
  -6   4   3       10.80       10.41      4.76 o 
  -5   4   3      416.62      433.52     16.05 o 
  -4   4   3      259.74      270.24     12.25 o 
  -3   4   3        0.07        6.33      4.49 o 
  -2   4   3     1279.76     1288.29     46.71 o 
  -1   4   3      935.21      970.32     25.79 o 
   0   4   3       10.49       18.89      6.12 o 
   1   4   3        2.57        2.36      5.03 o 
   2   4   3      488.22      478.28     21.34 o 
   3   4   3      281.18      273.40     16.43 o 
   4   4   3      561.78      568.15     28.07 o 
   5   4   3        0.15        4.33      5.35 o 
   6   4   3      144.18      142.47     15.08 o 
   7   4   3        0.82        4.52      6.40 o 
   8   4   3       57.81       48.77     10.47 o 
   9   4   3      142.40      163.68     24.47 o 
  10   4   3       55.14       40.12     10.00 o 
  11   4   3        2.58        8.96      8.37 o 
  12   4   3       22.57       26.39     11.81 o 
  13   4   3      131.85      115.04     18.99 o 
  14   4   3       26.00        5.01     11.56 o 
  15   4   3       40.65       43.60     14.72 o 
  16   4   3       74.01       88.04     18.56 o 
 -17   5   3      146.09      171.29     28.87 o 
 -16   5   3      437.07      409.18     28.90 o 
 -15   5   3       29.06       33.03     12.83 o 
 -14   5   3      228.95      215.31     22.70 o 
 -13   5   3      633.27      593.97     32.37 o 
 -12   5   3      476.57      437.53     26.55 o 
 -11   5   3      175.05      166.34     19.31 o 
 -10   5   3       23.82       35.62     10.86 o 
  -9   5   3      908.99      537.79    221.03 o 
  -8   5   3       71.96       69.83     13.05 o 
  -7   5   3      380.66      339.42     20.94 o 
  -6   5   3     1510.56     1359.24     61.77 o 
  -5   5   3      260.17      262.69     28.19 o 
  -4   5   3      733.55      558.98     40.05 o 
  -3   5   3      172.83      141.50     15.61 o 
  -2   5   3     1041.26      920.17     56.79 o 
  -1   5   3     1026.47      818.13     72.05 o 
   0   5   3      480.11      399.25     27.41 o 
   1   5   3     2679.92     2275.09    138.56 o 
   2   5   3      882.00      755.83     36.42 o 
   3   5   3      932.93      761.64     26.72 o 
   4   5   3      699.01      600.33     24.31 o 
   5   5   3       14.44       20.70      8.00 o 
   6   5   3      180.91      141.82     15.57 o 
   7   5   3      147.50      159.88     19.67 o 
   8   5   3      734.78      691.33     40.31 o 
   9   5   3      452.93      391.42     43.58 o 
  10   5   3       94.67       67.33     28.44 o 
  11   5   3      508.60      444.82     35.21 o 
  12   5   3      259.73      208.56     62.50 o 
  13   5   3      211.35      158.33     48.62 o 
  14   5   3      292.42      243.28     58.50 o 
  15   5   3      255.14      207.43     67.56 o 
 -15   6   3        2.07       17.52     12.63 o 
 -14   6   3       62.71       68.66     16.06 o 
 -13   6   3       38.63       53.28     14.90 o 
 -12   6   3        0.01        0.00      9.97 o 
 -11   6   3      131.51      143.89     19.80 o 
 -10   6   3       60.76       53.08     14.76 o 
  -9   6   3       13.86        6.08     11.23 o 
  -8   6   3      212.69      207.67     26.64 o 
  -7   6   3        3.91        3.47     10.11 o 
  -6   6   3        4.09        0.00      9.47 o 
  -5   6   3      176.74      161.32     24.34 o 
  -4   6   3       90.10       63.70     34.42 o 
  -3   6   3       29.44       30.19     10.78 o 
  -2   6   3      268.83      234.33     63.80 o 
  -1   6   3      512.86      458.60     45.82 o 
   0   6   3      137.89      126.60     22.89 o 
   1   6   3       13.04       25.83     10.53 o 
   2   6   3        4.38        1.03      7.18 o 
   3   6   3      259.61      247.18     20.89 o 
   4   6   3      195.22      185.04     17.94 o 
   5   6   3        1.66        8.34      7.98 o 
   6   6   3       49.01       43.59     11.30 o 
   7   6   3       16.05       16.85      8.75 o 
   8   6   3       43.98       41.63     11.43 o 
   9   6   3        0.34        2.63      8.11 o 
  10   6   3       54.26       52.91     15.54 o 
  11   6   3        7.07        1.62     10.14 o 
  12   6   3        1.96       14.53     11.87 o 
  13   6   3       59.62       33.53     14.12 o 
 -13   7   3       42.19       48.19     24.93 o 
 -12   7   3      293.32      264.44     47.85 o 
 -11   7   3      222.97      260.76     32.42 o 
 -10   7   3      165.76      187.60     44.43 o 
  -9   7   3      106.44      170.43     31.42 o 
  -8   7   3       27.68       45.46     17.15 o 
  -7   7   3      221.05      258.49     31.37 o 
  -6   7   3      403.30      374.20     35.74 o 
  -5   7   3      591.03      489.32     36.99 o 
  -4   7   3      186.26      216.22     29.25 o 
  -3   7   3      141.28      147.63     39.10 o 
  -2   7   3      246.88      215.78     53.54 o 
  -1   7   3       39.25       35.81     16.95 o 
   0   7   3      328.99      292.20     55.98 o 
   1   7   3      908.75      813.10    112.95 o 
   2   7   3      278.96      272.56     21.78 o 
   3   7   3        4.81        7.27      8.24 o 
   4   7   3      114.45      130.33     16.73 o 
   5   7   3      335.52      264.73     29.63 o 
   6   7   3      188.55      173.57     25.15 o 
   7   7   3      428.16      391.95     40.64 o 
   8   7   3      320.12      256.44     55.94 o 
   9   7   3      175.39      121.77     31.35 o 
  10   7   3       45.45       33.88     13.29 o 
  -8   8   3        1.10        8.35     14.78 o 
  -7   8   3        1.78        7.89     12.19 o 
  -6   8   3       50.21       73.04     22.73 o 
  -5   8   3       10.04       17.25     16.29 o 
  -4   8   3        1.08       11.78     15.03 o 
  -3   8   3       28.04       49.02     33.21 o 
  -2   8   3       20.16       17.68     19.00 o 
  -1   8   3       11.32       29.04     14.48 o 
   0   8   3       29.21       37.79     14.79 o 
   1   8   3        1.23        1.74     12.19 o 
   2   8   3       56.85       37.06     18.43 o 
   3   8   3        0.21        2.17     12.02 o 
   4   8   3        0.85        0.00     11.96 o 
   5   8   3       24.83       19.70     10.86 o 
   6   8   3        2.06        1.20     10.23 o 
 -20   0   4      264.30      267.34     47.36 o 
 -19   0   4       55.00      100.53     31.83 o 
 -18   0   4      664.43      449.62     51.44 o 
 -17   0   4       33.45      114.20     33.97 o 
 -16   0   4     1102.10      940.66     69.39 o 
 -15   0   4     1158.65     1161.74     74.57 o 
 -14   0   4     1064.82     1038.22     68.77 o 
 -13   0   4     2794.27     2573.70    101.84 o 
 -12   0   4      618.76      769.43     56.00 o 
 -11   0   4     4503.45     4132.45    119.93 o 
 -10   0   4      541.83      480.27     42.26 o 
  -9   0   4      375.13      459.87     23.45 o 
  -8   0   4      791.74      618.05     26.79 o 
  -6   0   4     7977.01     8061.55    139.42 o 
  -5   0   4     3268.41     3852.67     54.86 o 
  -4   0   4     4195.50     5631.98    123.94 o 
  -3   0   4     4465.18     4114.14     89.62 o 
  -1   0   4     7462.49     7708.25    426.59 o 
   1   0   4     9773.43    10449.51    260.65 o 
   2   0   4     7419.82     7293.82     74.41 o 
   4   0   4     2125.19     1882.35     39.69 o 
   5   0   4      340.11      277.80     17.04 o 
   6   0   4     1426.21     1238.48     56.92 o 
   7   0   4      783.49      714.00     27.10 o 
   9   0   4     1811.34     1672.95     71.93 o 
  11   0   4      630.85      663.24     29.49 o 
  12   0   4      423.77      529.11     36.85 o 
  13   0   4      260.10      381.46     31.59 o 
  14   0   4      633.81      599.54     39.10 o 
  15   0   4      150.66      284.11     34.38 o 
  16   0   4      266.44      208.22     54.65 o 
 -20   1   4       63.04       53.51     21.33 o 
 -19   1   4      132.99      124.69     24.80 o 
 -18   1   4        4.75        0.00     11.25 o 
 -17   1   4        0.98       12.77     12.74 o 
 -16   1   4      380.52      332.02     33.12 o 
 -15   1   4       65.64       64.98     19.92 o 
 -14   1   4       45.30       60.86     16.51 o 
 -13   1   4      335.69      310.90     29.60 o 
 -12   1   4        2.10        5.24     11.08 o 
 -11   1   4        5.90       78.71     12.25 o 
 -10   1   4      125.50      165.69     15.72 o 
  -9   1   4       92.91      117.99     13.27 o 
  -8   1   4      227.66      243.82     13.08 o 
  -7   1   4      347.67      424.48     14.47 o 
  -6   1   4       26.55       64.66      7.54 o 
  -5   1   4      341.56      720.22     22.68 o 
  -4   1   4      542.17      569.44     67.31 o 
  -3   1   4       53.68       93.79      7.85 o 
  -2   1   4      739.70      770.05     17.22 o 
  -1   1   4      474.23      548.05     16.11 o 
   0   1   4      121.97      160.85      9.60 o 
   2   1   4     2273.78     2520.63     57.90 o 
   3   1   4      262.95      272.21     11.29 o 
   4   1   4      157.71      219.73     11.21 o 
   5   1   4       46.28       84.13      8.24 o 
   6   1   4      267.64      268.80     12.51 o 
   7   1   4       31.41       74.03      8.53 o 
   8   1   4      376.47      350.64     14.52 o 
   9   1   4       59.26       71.17     10.68 o 
  10   1   4        3.75       54.17     10.06 o 
  11   1   4       22.93       18.22      8.50 o 
  12   1   4        8.67       26.81      9.16 o 
  13   1   4        8.75       88.46     13.23 o 
  14   1   4       15.17       13.96      8.81 o 
  15   1   4        0.04        5.05      9.82 o 
  16   1   4        0.24       21.78     12.67 o 
  17   1   4        4.06       10.41     17.08 o 
 -20   2   4      258.61      284.30     36.47 o 
 -19   2   4      457.99      441.37     53.85 o 
 -18   2   4      299.64      345.87     46.40 o 
 -17   2   4     1199.21     1052.38     97.25 o 
 -16   2   4      118.78      126.23     23.63 o 
 -15   2   4      430.53      395.11     32.73 o 
 -14   2   4       60.25       53.43     15.63 o 
 -13   2   4      334.12      288.89     28.92 o 
 -12   2   4     3129.09     2925.33    242.36 o 
 -11   2   4      270.27      458.77     24.92 o 
 -10   2   4     1825.19     1715.63     42.61 o 
  -9   2   4     2612.37     2328.20     56.07 o 
  -8   2   4     1887.23     1781.84     34.67 o 
  -7   2   4     3246.01     2825.63     84.73 o 
  -6   2   4     1573.23     1499.08    140.97 o 
  -5   2   4     4200.77     4322.97     72.02 o 
  -4   2   4      999.42      934.76     36.53 o 
  -3   2   4      817.60     1044.17     30.51 o 
  -2   2   4     1614.45     1521.52     27.39 o 
  -1   2   4      517.06      610.23     15.61 o 
   0   2   4     2768.85     2433.13     29.81 o 
   1   2   4     1384.17     1188.12     24.53 o 
   2   2   4     2010.43     2440.08     32.79 o 
   3   2   4     3164.53     2894.66     40.78 o 
   4   2   4      906.92     1126.14     43.12 o 
   5   2   4      895.05      985.70     27.21 o 
   6   2   4      417.09      652.01     25.63 o 
   7   2   4     1027.67     1057.32     36.11 o 
   8   2   4     1781.78     1473.99    105.07 o 
   9   2   4      599.91      808.46    151.18 o 
  10   2   4      432.49      405.07     23.53 o 
  11   2   4      144.17      146.75     14.92 o 
  12   2   4      214.64      270.60     21.30 o 
  13   2   4      124.68      133.63     17.16 o 
  14   2   4       63.70      237.25     27.30 o 
  15   2   4      334.07      281.10     43.37 o 
  16   2   4       52.47      104.19     20.30 o 
  17   2   4       10.34       55.26     17.88 o 
 -19   3   4       17.43       31.03     18.05 o 
 -18   3   4       13.71        4.13     12.56 o 
 -17   3   4        5.67       28.00     15.71 o 
 -16   3   4       42.88       44.29     17.70 o 
 -15   3   4      119.85      132.94     23.50 o 
 -14   3   4       22.77        8.41     11.20 o 
 -13   3   4        4.01        7.61      8.25 o 
 -12   3   4       18.88       23.81      9.79 o 
 -11   3   4      478.69      503.30     25.94 o 
 -10   3   4       11.66       48.15     11.15 o 
  -9   3   4       50.51       76.13     12.79 o 
  -8   3   4       21.59       20.44      8.73 o 
  -7   3   4       24.35       42.35      8.11 o 
  -6   3   4       17.82       51.03      7.39 o 
  -5   3   4      196.67      236.43     14.31 o 
  -4   3   4      270.73      278.61     21.23 o 
  -3   3   4       19.64       29.12      6.22 o 
  -2   3   4      139.91      167.40     19.94 o 
  -1   3   4       88.30      115.12     12.25 o 
   0   3   4       48.22       59.49      9.94 o 
   1   3   4       48.23      100.05     10.44 o 
   2   3   4      134.24      159.65     12.64 o 
   3   3   4      128.23      142.31     12.97 o 
   4   3   4      139.54      124.41     12.08 o 
   5   3   4       40.38       42.01     12.96 o 
   6   3   4       46.46       47.77     10.19 o 
   7   3   4      198.94      194.23     15.15 o 
   8   3   4      120.08      235.99     19.80 o 
   9   3   4        1.21       18.65      7.76 o 
  10   3   4        5.16        2.30      8.16 o 
  11   3   4        2.41        6.60      9.18 o 
  12   3   4        2.40       25.58     10.98 o 
  13   3   4        3.87        8.10      9.93 o 
  14   3   4      134.79      120.63     20.00 o 
  15   3   4        9.00        6.95     13.14 o 
  16   3   4        4.32        9.63     13.07 o 
 -18   4   4      314.81      331.13     36.98 o 
 -17   4   4      368.44      396.08     37.01 o 
 -16   4   4      213.19      267.90     32.51 o 
 -15   4   4      388.38      372.33     35.64 o 
 -14   4   4      298.33      352.98     26.10 o 
 -13   4   4      380.57      399.70     25.90 o 
 -12   4   4      390.84      365.71     25.09 o 
 -11   4   4     1345.47     1291.49     42.63 o 
 -10   4   4     1703.55     1477.69    132.99 o 
  -9   4   4      166.06      233.34     20.41 o 
  -8   4   4      648.85      632.56     53.24 o 
  -7   4   4      688.84      667.61     27.93 o 
  -6   4   4      661.31      654.77     22.47 o 
  -5   4   4     2059.02     2012.86     52.38 o 
  -4   4   4     1663.05     1601.31     45.56 o 
  -3   4   4     1844.84     1899.90     44.65 o 
  -2   4   4      752.14      612.33     24.78 o 
  -1   4   4      485.36      471.26     20.67 o 
   0   4   4      947.63     1020.31     49.13 o 
   1   4   4      901.85      915.50     28.26 o 
   2   4   4     1034.07     1175.97     40.26 o 
   3   4   4      860.37      816.93     44.43 o 
   4   4   4      637.13      583.07     34.66 o 
   5   4   4      744.06      687.38     23.08 o 
   6   4   4      822.13      695.84     23.70 o 
   7   4   4      433.33      611.18     40.69 o 
   8   4   4      378.31      502.38     37.54 o 
   9   4   4      184.91      205.37     36.93 o 
  10   4   4      240.12      305.34     30.85 o 
  11   4   4      253.43      262.87     23.04 o 
  12   4   4       71.38      120.20     20.74 o 
  13   4   4      269.96      211.10     35.66 o 
  14   4   4      174.49      180.84     42.74 o 
  15   4   4       30.71       49.48     18.12 o 
 -16   5   4       16.34       20.15     14.41 o 
 -15   5   4        3.35       12.35     11.18 o 
 -14   5   4      106.94      103.39     18.11 o 
 -13   5   4       38.75       61.15     15.70 o 
 -12   5   4       10.26       23.58     11.54 o 
 -11   5   4        2.04       10.33      9.79 o 
 -10   5   4       35.34       52.72     13.23 o 
  -9   5   4      122.59      130.58     22.85 o 
  -8   5   4        0.01       11.66     11.27 o 
  -7   5   4       21.21       43.96     14.90 o 
  -6   5   4        2.94        6.31      9.63 o 
  -5   5   4        9.48       48.45     15.20 o 
  -4   5   4       12.61       21.16      9.18 o 
  -3   5   4      118.03      158.45     19.73 o 
  -2   5   4      110.71      115.33     14.18 o 
  -1   5   4        3.28       22.25      8.88 o 
   0   5   4       91.09      125.94     14.71 o 
   1   5   4        2.66       11.15      7.27 o 
   2   5   4      202.72      206.45     25.83 o 
   3   5   4        8.83        3.71      6.93 o 
   4   5   4       87.41       83.33     13.77 o 
   5   5   4       39.85       26.93      9.63 o 
   6   5   4       78.09      102.38     14.61 o 
   7   5   4       12.96       11.30      8.62 o 
   8   5   4        0.65        6.55      8.50 o 
   9   5   4       38.51       25.69     12.98 o 
  10   5   4       26.18       28.16     11.67 o 
  11   5   4        3.69       16.85     11.22 o 
  12   5   4       20.94       27.97     13.55 o 
  13   5   4        3.33        9.37     13.65 o 
 -14   6   4      158.24      245.86     32.23 o 
 -13   6   4      686.69      639.71     42.96 o 
 -12   6   4       88.48      185.07     29.58 o 
 -11   6   4      715.32      747.86     53.10 o 
 -10   6   4      219.44      278.34     32.82 o 
  -9   6   4      101.13      187.54     27.88 o 
  -8   6   4      372.60      363.26     35.83 o 
  -7   6   4       98.07      159.29     26.34 o 
  -6   6   4      868.45      791.61     44.69 o 
  -5   6   4      222.56      305.77     32.64 o 
  -4   6   4      742.73      747.01     42.94 o 
  -3   6   4      806.21      800.26     34.92 o 
  -1   6   4      920.29      784.98     31.73 o 
   0   6   4      749.64      820.38     64.96 o 
   1   6   4      639.73      671.71     47.63 o 
   2   6   4      415.82      386.57     33.91 o 
   3   6   4      413.71      441.07     29.87 o 
   4   6   4      307.07      229.90     32.82 o 
   5   6   4       26.78       80.77     13.53 o 
   6   6   4      375.10      269.09     36.30 o 
   7   6   4      307.27      237.81     45.91 o 
   8   6   4      135.81      185.73     45.90 o 
   9   6   4      323.08      247.54     65.69 o 
  10   6   4       69.53      126.14     38.22 o 
  11   6   4      171.78      116.74     35.81 o 
 -11   7   4        0.00       14.90     14.33 o 
 -10   7   4       35.78       55.10     19.23 o 
  -9   7   4       19.02       28.96     19.19 o 
  -8   7   4       46.58       58.43     18.94 o 
  -7   7   4        3.25       11.24     13.01 o 
  -6   7   4       20.55       31.06     15.16 o 
  -5   7   4        4.37        7.35     12.13 o 
  -4   7   4       23.99       35.26     17.75 o 
  -3   7   4        3.33       11.32     27.48 o 
  -2   7   4       44.19       62.53     16.99 o 
  -1   7   4        0.38       14.93     12.30 o 
   0   7   4        5.40        5.86     11.66 o 
   1   7   4        6.65        4.37     12.15 o 
   2   7   4       33.75       45.93     12.98 o 
   3   7   4        1.27        3.54      9.37 o 
   4   7   4        0.29        0.00      8.90 o 
   5   7   4       15.15       39.80     12.40 o 
   6   7   4       13.68       12.94      9.52 o 
   7   7   4       10.95       25.90     10.92 o 
   8   7   4       66.57       53.19     15.44 o 
  -5   8   4      274.32      316.96     38.52 o 
  -4   8   4      133.60      152.54     29.41 o 
  -3   8   4       32.95      108.19     44.88 o 
  -2   8   4      134.17      178.91     33.91 o 
  -1   8   4       16.63       52.25     26.00 o 
   0   8   4      204.42      181.63     42.17 o 
   1   8   4      129.97      169.95     25.42 o 
   2   8   4      157.56      211.94     34.31 o 
 -19   1   5       71.53       69.78     20.36 o 
 -18   1   5      610.46      528.56     41.21 o 
 -17   1   5      221.20      220.29     36.63 o 
 -16   1   5      575.59      517.52     39.81 o 
 -15   1   5      370.69      369.49     35.87 o 
 -14   1   5      258.09      237.28     29.21 o 
 -13   1   5     1259.43     1271.35     54.34 o 
 -12   1   5      313.19      328.45     29.69 o 
 -11   1   5      905.13      870.13     43.05 o 
 -10   1   5      914.59      819.25     34.88 o 
  -9   1   5      219.08      208.27     18.48 o 
  -8   1   5      498.82      423.48     16.67 o 
  -7   1   5      574.57      525.26     18.13 o 
  -6   1   5      949.59      846.35     22.38 o 
  -5   1   5      529.09      336.18     52.41 o 
  -4   1   5      941.84      863.69     20.66 o 
  -3   1   5      969.91      868.12     20.68 o 
  -2   1   5      251.73      211.66     12.21 o 
  -1   1   5      363.33      286.69     13.03 o 
   0   1   5     1104.46     1024.77     22.51 o 
   1   1   5     1205.20     1128.03     23.64 o 
   2   1   5      228.21      218.22     12.73 o 
   3   1   5      781.43      713.34     22.46 o 
   4   1   5      340.18      328.25     16.30 o 
   5   1   5       13.23       34.23      8.20 o 
   6   1   5      112.17      108.79     13.96 o 
   7   1   5      356.80      348.26     28.70 o 
   8   1   5      373.00      328.28     28.61 o 
   9   1   5      303.72      335.19     27.94 o 
  10   1   5      198.02      205.38     22.15 o 
  11   1   5      130.50      127.26     14.87 o 
  12   1   5       22.54       37.07     10.04 o 
  13   1   5       70.61       54.16     14.18 o 
  14   1   5      199.88      171.43     33.57 o 
  15   1   5       68.62       35.05     19.03 o 
 -19   2   5        3.31        2.17     12.68 o 
 -18   2   5        5.11        0.00     14.26 o 
 -17   2   5        1.55        1.07     12.02 o 
 -16   2   5      257.03      227.53     30.41 o 
 -15   2   5      129.20      135.57     24.86 o 
 -14   2   5      134.65      141.14     24.58 o 
 -13   2   5       20.29        8.89     12.27 o 
 -12   2   5      958.39      951.46     50.40 o 
 -11   2   5        9.93        4.73      8.72 o 
 -10   2   5      191.16      231.62     20.32 o 
  -9   2   5       47.23       50.90     10.05 o 
  -8   2   5      142.02      150.22     14.18 o 
  -7   2   5        2.35        4.88      5.22 o 
  -6   2   5      375.69      387.97     15.96 o 
  -5   2   5      173.30      174.96     12.60 o 
  -4   2   5       71.77       95.10     10.06 o 
  -3   2   5       49.99       60.73      8.00 o 
  -2   2   5       14.55        9.80      5.09 o 
  -1   2   5      167.01      192.13     14.08 o 
   0   2   5       68.08       94.85     10.87 o 
   1   2   5       13.09       10.48      5.48 o 
   2   2   5       26.71       44.26      8.30 o 
   3   2   5       18.23       13.74      6.33 o 
   4   2   5        7.72       12.96      6.29 o 
   5   2   5       55.38       69.69     11.14 o 
   6   2   5      174.17      195.91     19.38 o 
   7   2   5        0.75        8.87      7.15 o 
   8   2   5       82.88      104.24     13.00 o 
   9   2   5       23.01       36.83      9.52 o 
  10   2   5       41.67       38.12     10.26 o 
  11   2   5       24.87       39.89     10.91 o 
  12   2   5        3.26        0.00      9.09 o 
  13   2   5       32.58       46.05     13.60 o 
  14   2   5        0.24       11.44     11.66 o 
  15   2   5       11.43        7.08     13.35 o 
 -18   3   5       76.69       85.24     22.04 o 
 -17   3   5      361.95      379.39     59.86 o 
 -16   3   5      305.68      317.95     34.53 o 
 -15   3   5       29.88       37.01     15.45 o 
 -14   3   5      494.93      468.79     36.42 o 
 -13   3   5       13.87       17.68     13.19 o 
 -12   3   5      523.43      451.89     26.91 o 
 -11   3   5      866.18      831.98     34.38 o 
 -10   3   5      789.42      760.25     32.37 o 
  -9   3   5     1421.90     1019.06    411.46 o 
  -8   3   5       10.41       26.35      8.56 o 
  -7   3   5      720.44      656.95     24.14 o 
  -6   3   5      651.53      591.64     22.76 o 
  -5   3   5      722.40      656.45     24.46 o 
  -4   3   5     1881.49     1674.80     37.12 o 
  -3   3   5      189.59      166.48     15.09 o 
  -2   3   5      426.62      422.41     22.59 o 
  -1   3   5        5.83       17.40      7.20 o 
   0   3   5       31.20       53.46      8.54 o 
   1   3   5      454.26      434.03     18.66 o 
   2   3   5      254.80      275.28     18.62 o 
   3   3   5      915.66      860.44     30.67 o 
   4   3   5      119.00      122.61     13.20 o 
   5   3   5      795.66      796.57     47.21 o 
   6   3   5      535.62      503.80     35.64 o 
   7   3   5      161.14      147.01     17.61 o 
   8   3   5      293.13      240.36     42.42 o 
   9   3   5        2.25        1.68      7.57 o 
  10   3   5      183.69      198.02     20.19 o 
  11   3   5       34.46       33.62     12.22 o 
  12   3   5       37.42       61.00     14.69 o 
  13   3   5      134.11      102.88     19.62 o 
  14   3   5        4.84       14.92     12.14 o 
 -16   4   5      177.53      208.39     30.73 o 
 -15   4   5       17.10       34.93     16.50 o 
 -14   4   5       41.20       37.09     17.50 o 
 -13   4   5        3.71        8.18     10.58 o 
 -12   4   5      195.24      238.51     23.99 o 
 -11   4   5        8.48       10.26     10.34 o 
 -10   4   5      481.10      462.43     27.19 o 
  -9   4   5      204.92      258.22     34.63 o 
  -8   4   5       25.52       21.83     11.93 o 
  -7   4   5       20.08       33.26     13.39 o 
  -6   4   5      188.00      197.06     19.69 o 
  -5   4   5       55.78       46.91     11.76 o 
  -4   4   5      122.26      133.19     14.86 o 
  -3   4   5       60.04       48.51     10.51 o 
  -2   4   5        0.03        0.00      5.95 o 
  -1   4   5       40.31       49.44     10.44 o 
   0   4   5      489.86      469.25     22.34 o 
   1   4   5       32.63       49.32     10.48 o 
   2   4   5       57.64       78.29     12.68 o 
   3   4   5       45.00       48.01     10.01 o 
   4   4   5        0.93        2.86      6.64 o 
   5   4   5      272.56      291.80     37.84 o 
   6   4   5        8.15       15.92      7.80 o 
   7   4   5       15.79       16.26      9.59 o 
   8   4   5       10.01       22.34     10.44 o 
   9   4   5        0.03        0.00      8.70 o 
  10   4   5       15.04       24.35     11.04 o 
  11   4   5       26.28       15.82     11.64 o 
  12   4   5       10.46       21.12     11.90 o 
  13   4   5        0.75        0.00     10.80 o 
 -15   5   5      217.79      243.28     32.48 o 
 -14   5   5       21.95       30.45     16.28 o 
 -13   5   5      293.62      346.36     36.30 o 
 -12   5   5      376.45      383.58     35.55 o 
 -11   5   5      423.32      407.58     36.87 o 
 -10   5   5       75.11       74.67     24.03 o 
  -9   5   5      186.95      213.23     29.74 o 
  -8   5   5      627.19      577.94     38.90 o 
  -7   5   5        5.49       22.11     12.91 o 
  -6   5   5      282.35      314.93     37.15 o 
  -5   5   5      278.92      286.22     31.79 o 
  -4   5   5      162.80      181.80     27.04 o 
  -3   5   5      424.39      438.17     25.11 o 
  -2   5   5      227.30      269.28     20.52 o 
  -1   5   5      895.58      902.11     31.67 o 
   0   5   5      208.94      221.61     29.16 o 
   1   5   5      215.55      190.02     32.57 o 
   2   5   5      542.24      474.59     24.58 o 
   3   5   5       63.22       76.14     17.53 o 
   4   5   5      180.57      176.16     25.04 o 
   5   5   5       30.34       32.43     11.14 o 
   6   5   5        1.66        9.37      9.25 o 
   7   5   5       61.99       68.48     13.45 o 
   8   5   5      123.62      117.64     20.76 o 
   9   5   5      278.62      242.78     48.23 o 
  10   5   5       61.33       70.75     14.58 o 
  11   5   5       30.07       32.40     12.57 o 
 -12   6   5       56.96       73.84     19.53 o 
 -11   6   5        0.33        9.59     12.80 o 
 -10   6   5       53.79       49.61     18.62 o 
  -9   6   5       23.10       37.54     17.26 o 
  -8   6   5       29.73       35.71     16.07 o 
  -7   6   5        8.80        0.04     12.36 o 
  -6   6   5       35.94       70.14     20.12 o 
  -5   6   5        2.95        5.82     12.71 o 
  -4   6   5      153.95      155.68     27.22 o 
  -3   6   5        1.35        0.00     17.74 o 
  -2   6   5        1.07        0.93     11.39 o 
  -1   6   5       47.88       51.68     12.34 o 
   0   6   5      176.84      193.16     21.91 o 
   1   6   5       19.11       20.36     10.62 o 
   2   6   5       44.04       49.08     12.54 o 
   3   6   5       30.30       41.79     12.54 o 
   4   6   5       27.97       22.59     10.90 o 
   5   6   5      111.32       92.23     16.76 o 
   6   6   5        7.88       16.69      9.75 o 
   7   6   5        9.24       17.86      9.54 o 
   8   6   5        1.13        6.27      8.68 o 
  -8   7   5       48.24       44.88     17.20 o 
  -7   7   5       73.59       93.07     21.34 o 
  -6   7   5      258.63      288.94     35.50 o 
  -5   7   5      327.42      354.62     87.20 o 
  -4   7   5      239.70      239.42     44.60 o 
  -3   7   5       26.24       30.95     23.65 o 
  -2   7   5       46.42       49.17     23.68 o 
  -1   7   5       48.80       44.24     17.16 o 
   0   7   5       19.47       27.33     15.64 o 
   1   7   5      209.17      199.01     34.54 o 
   2   7   5      330.55      295.21     46.72 o 
   3   7   5       43.34       39.36     12.34 o 
   4   7   5        1.18        6.52     10.13 o 
 -17   0   6      244.01      253.32     50.20 o 
 -16   0   6       60.38       83.34     35.42 o 
 -15   0   6      905.07      929.82     74.02 o 
 -14   0   6      314.85      320.57     47.99 o 
 -13   0   6      409.61      388.72     47.57 o 
 -12   0   6      195.51      196.43     38.73 o 
 -11   0   6       32.74       31.48     21.13 o 
 -10   0   6      599.30      573.55     52.68 o 
  -9   0   6       36.99       30.86     20.64 o 
  -8   0   6      224.53      274.68     26.66 o 
  -7   0   6       58.77       61.76     12.89 o 
  -6   0   6      140.54      131.81     16.83 o 
  -5   0   6     2499.29     2431.66     63.20 o 
  -4   0   6      222.40      264.56     20.51 o 
  -3   0   6      683.10      684.86     54.38 o 
  -2   0   6       79.77       89.04     59.52 o 
  -1   0   6      241.72      237.95     20.52 o 
   0   0   6      909.16      863.63     33.02 o 
   1   0   6       19.63       31.36     10.95 o 
   2   0   6     2872.92     2686.81     57.10 o 
   3   0   6      243.64      299.13     23.16 o 
   4   0   6      104.48       90.98     15.14 o 
   5   0   6      341.35      288.61     31.77 o 
   6   0   6       35.43       71.06     20.66 o 
   7   0   6      268.61      268.81     32.23 o 
   8   0   6       56.77       93.58     23.12 o 
   9   0   6      245.12      260.81     39.49 o 
  10   0   6      317.49      304.76     76.98 o 
  11   0   6       29.33       26.64     16.65 o 
  12   0   6      216.35      210.61     77.19 o 
  13   0   6       70.08      112.21     41.08 o 
 -17   1   6       46.80       43.41     22.32 o 
 -16   1   6       26.20       10.83     16.47 o 
 -15   1   6       66.97      101.73     38.35 o 
 -14   1   6       34.49       49.08     18.80 o 
 -13   1   6       16.07       26.48     16.22 o 
 -12   1   6       66.44       54.46     18.39 o 
 -11   1   6       64.48       45.25     16.49 o 
 -10   1   6       58.99       55.61     17.73 o 
  -9   1   6       28.76       48.83     12.71 o 
  -8   1   6        0.33        3.89      7.19 o 
  -7   1   6       27.43       14.77      7.23 o 
  -6   1   6      359.66      288.12     34.39 o 
  -5   1   6       18.55       21.63      6.68 o 
  -4   1   6       19.29       22.60      6.71 o 
  -3   1   6      124.77      141.64     11.86 o 
  -2   1   6       12.01       13.69      5.92 o 
  -1   1   6      117.93      125.44     11.60 o 
   0   1   6       33.87       35.35      8.86 o 
   1   1   6        2.95        7.27      7.09 o 
   2   1   6      146.98      154.18     14.75 o 
   3   1   6      394.16      429.43     19.83 o 
   4   1   6       12.75       17.54      7.98 o 
   5   1   6        6.05       11.01      7.55 o 
   6   1   6      107.52      117.84     14.13 o 
   7   1   6       10.24       23.13      8.99 o 
   8   1   6        3.58        3.94      7.70 o 
   9   1   6       49.07       37.01     13.19 o 
  10   1   6        0.40        2.70      9.92 o 
  11   1   6        0.01        0.00     10.15 o 
  12   1   6        0.22        7.54     11.90 o 
  13   1   6        0.18        0.00     13.24 o 
 -17   2   6      142.98      134.82     30.44 o 
 -16   2   6      214.47      209.60     45.29 o 
 -15   2   6        4.19        0.00     14.21 o 
 -14   2   6      128.06      169.26     28.75 o 
 -13   2   6        3.08        4.65     13.91 o 
 -12   2   6      463.61      467.31     37.73 o 
 -11   2   6      933.22      908.88     47.25 o 
 -10   2   6       44.27       56.63     13.96 o 
  -9   2   6      722.19      686.11     26.95 o 
  -8   2   6      375.92      301.26     82.12 o 
  -7   2   6      298.91      338.96     19.45 o 
  -6   2   6      159.66      162.02     13.88 o 
  -5   2   6      123.68      135.70     13.01 o 
  -4   2   6      645.95      664.05     25.60 o 
  -3   2   6       95.74      114.38     13.06 o 
  -2   2   6      390.66      351.91     17.83 o 
  -1   2   6      278.78      319.51     17.39 o 
   0   2   6      120.89      170.86     17.64 o 
   1   2   6      305.37      271.42     18.00 o 
   2   2   6      108.14      116.91     15.26 o 
   3   2   6      433.20      414.00     20.03 o 
   4   2   6      434.79      436.91     23.42 o 
   5   2   6      218.16      221.08     26.54 o 
   6   2   6      174.70      178.54     22.18 o 
   7   2   6      111.44      117.89     14.32 o 
   8   2   6      343.12      333.17     34.86 o 
   9   2   6      262.78      265.67     26.74 o 
  10   2   6       63.38       68.49     13.81 o 
  11   2   6       32.60       41.78     13.03 o 
  12   2   6       30.26       24.33     17.21 o 
 -16   3   6        3.36        1.64     11.81 o 
 -15   3   6        0.08        0.00     11.99 o 
 -14   3   6       50.54       55.75     19.36 o 
 -13   3   6       35.51       22.91     17.06 o 
 -12   3   6       17.24       17.46     15.69 o 
 -11   3   6        3.97        6.65     10.65 o 
 -10   3   6       68.16       50.71     21.08 o 
  -9   3   6      130.46      116.26     22.75 o 
  -8   3   6       47.87       39.79     12.70 o 
  -7   3   6        2.50        7.24      8.94 o 
  -6   3   6       49.16       59.06     16.22 o 
  -5   3   6        3.92        7.70      7.68 o 
  -4   3   6        2.47        0.00      6.84 o 
  -3   3   6      132.75      133.37     15.53 o 
  -2   3   6        5.51        9.90      7.98 o 
  -1   3   6       40.27       43.05     10.77 o 
   0   3   6        9.94       11.79      7.28 o 
   1   3   6        3.22        2.93      6.79 o 
   2   3   6       40.72       45.88     10.53 o 
   3   3   6        3.60        8.61      7.50 o 
   4   3   6        1.18        8.89      7.81 o 
   5   3   6        1.48        6.39      7.79 o 
   6   3   6       42.59       33.85      9.97 o 
   7   3   6       32.74       32.99     10.56 o 
   8   3   6       13.13       13.50      8.87 o 
   9   3   6       36.10       35.81     11.90 o 
  10   3   6        0.02        0.70     10.58 o 
  11   3   6        0.64        5.36     11.25 o 
 -14   4   6       92.94      109.09     30.66 o 
 -13   4   6       41.93       31.90     19.19 o 
 -12   4   6       80.94      130.16     25.46 o 
 -11   4   6       88.49      110.03     23.93 o 
 -10   4   6      568.29      521.84     52.47 o 
  -9   4   6      319.70      343.14     47.36 o 
  -8   4   6        8.04        6.65     13.52 o 
  -7   4   6      201.77      216.64     30.12 o 
  -6   4   6      106.46      102.26     18.26 o 
  -5   4   6      213.75      214.28     22.80 o 
  -4   4   6      425.87      380.93     26.04 o 
  -3   4   6      254.09      244.56     20.54 o 
  -2   4   6      293.66      282.52     20.93 o 
  -1   4   6       44.51       50.59     11.79 o 
   0   4   6       73.11       82.71     14.04 o 
   1   4   6      207.09      226.63     25.19 o 
   2   4   6      189.68      165.01     18.70 o 
   3   4   6      252.48      242.26     26.02 o 
   4   4   6      198.87      202.60     28.24 o 
   5   4   6      137.49      121.48     24.35 o 
   6   4   6      166.28      156.79     23.92 o 
   7   4   6      101.17      104.44     21.93 o 
   8   4   6       35.75       25.85     11.20 o 
   9   4   6       56.62       61.54     18.00 o 
  10   4   6       54.77       79.99     16.82 o 
 -12   5   6       74.56       75.28     21.07 o 
 -11   5   6        1.32        0.92     12.92 o 
 -10   5   6        6.23       18.41     13.89 o 
  -9   5   6        0.65        5.31     11.54 o 
  -8   5   6       43.62       39.27     16.26 o 
  -7   5   6        1.66        3.18     11.78 o 
  -6   5   6        3.87       22.18     14.11 o 
  -5   5   6       10.25       20.71     14.75 o 
  -4   5   6        0.01        0.00     12.16 o 
  -3   5   6        0.77        6.54     10.35 o 
  -2   5   6       16.03       25.39     12.56 o 
  -1   5   6       73.73       79.49     14.77 o 
   0   5   6        2.48        6.02      8.90 o 
   1   5   6        6.73        0.22      8.99 o 
   2   5   6        0.50       16.27     10.49 o 
   3   5   6       30.16       23.69     11.19 o 
   4   5   6        0.06        1.67      8.80 o 
   5   5   6       20.68       28.91     11.20 o 
   6   5   6        8.02        4.05      8.82 o 
   7   5   6       31.01       37.18     13.91 o 
   8   5   6        1.33       14.46      9.74 o 
  -9   6   6        8.82        1.12     13.12 o 
  -8   6   6       43.42       59.08     18.83 o 
  -7   6   6       62.44       93.96     21.35 o 
  -6   6   6       69.93       69.41     36.73 o 
  -5   6   6      239.83      209.36     34.87 o 
  -4   6   6       44.99       68.46     19.56 o 
  -3   6   6      296.86      293.48     51.23 o 
  -2   6   6       80.50      139.06     40.39 o 
  -1   6   6        8.78        8.49     14.43 o 
   0   6   6      267.42      255.01     34.76 o 
   1   6   6      156.15      159.37     27.08 o 
   2   6   6      107.14       94.54     22.04 o 
   3   6   6       44.45       42.70     19.82 o 
   4   6   6      106.67       83.64     22.82 o 
 -15   1   7      358.60      384.20     41.69 o 
 -14   1   7      125.88      163.24     30.36 o 
 -13   1   7      298.44      311.02     35.54 o 
 -12   1   7      561.33      481.86     39.02 o 
 -11   1   7      144.90      123.22     24.66 o 
 -10   1   7      494.40      481.86     37.59 o 
  -9   1   7      305.63      302.24     32.00 o 
  -8   1   7      203.77      223.31     22.07 o 
  -7   1   7      364.74      320.92     33.87 o 
  -6   1   7      492.58      417.52     34.35 o 
  -5   1   7      589.31      549.98     23.02 o 
  -4   1   7      404.50      386.42     21.03 o 
  -3   1   7      718.97      686.80     25.69 o 
  -2   1   7      541.44      587.19     35.32 o 
  -1   1   7      306.68      344.67     20.40 o 
   0   1   7      377.87      377.73     21.02 o 
   1   1   7      642.83      620.06     25.29 o 
   2   1   7      443.04      339.04     33.71 o 
   3   1   7      180.33      179.26     17.09 o 
   4   1   7      465.15      435.00     25.65 o 
   5   1   7      151.93      171.43     19.79 o 
   6   1   7       43.19       61.25     14.07 o 
   7   1   7      220.86      240.68     23.55 o 
   8   1   7      233.51      238.77     31.44 o 
   9   1   7      209.14      187.86     26.35 o 
  10   1   7      134.84      145.70     22.53 o 
 -14   2   7      108.85      142.69     31.07 o 
 -13   2   7       62.21       81.92     23.85 o 
 -12   2   7       79.21       91.61     24.16 o 
 -11   2   7      206.62      266.18     32.37 o 
 -10   2   7       25.45       22.98     16.14 o 
  -9   2   7        9.43       14.72     12.08 o 
  -8   2   7      108.82       91.55     17.91 o 
  -7   2   7        7.08        4.71     10.28 o 
  -6   2   7        0.00        3.80      9.36 o 
  -5   2   7        4.41       16.27      9.37 o 
  -4   2   7       63.60       78.28     14.17 o 
  -3   2   7       36.04       43.15     10.78 o 
  -2   2   7        0.26        0.00      6.88 o 
  -1   2   7        2.59        3.70      7.40 o 
   0   2   7       15.42       25.89      9.57 o 
   1   2   7       13.82       18.31      9.36 o 
   2   2   7        1.92        8.03      8.25 o 
   3   2   7       14.14       12.71      8.81 o 
   4   2   7        0.12        0.00      8.07 o 
   5   2   7        8.50       23.36      9.81 o 
   6   2   7        9.18       12.68      9.53 o 
   7   2   7       65.54       55.52     12.62 o 
   8   2   7        3.97        9.21     11.80 o 
   9   2   7       23.35       36.16     16.23 o 
 -13   3   7      153.11      161.01     45.98 o 
 -12   3   7       20.88       27.00     28.52 o 
 -11   3   7      436.19      418.96     59.31 o 
 -10   3   7      425.49      473.43     38.84 o 
  -9   3   7      714.23      622.92     50.75 o 
  -8   3   7      483.94      472.05     46.24 o 
  -7   3   7       77.11       75.24     16.95 o 
  -6   3   7      513.40      435.50     28.63 o 
  -5   3   7      250.31      297.69     27.37 o 
  -4   3   7      450.52      399.60     24.25 o 
  -3   3   7      431.79      416.23     23.85 o 
  -2   3   7      148.44      148.94     18.71 o 
  -1   3   7      251.90      249.07     19.90 o 
   0   3   7       62.22       65.44     12.35 o 
   1   3   7      283.30      284.51     24.14 o 
   2   3   7      321.81      367.04     27.04 o 
   3   3   7      360.16      360.70     38.79 o 
   4   3   7      369.28      377.47     42.12 o 
   5   3   7      169.39      222.27     20.86 o 
   6   3   7      403.71      351.83     42.43 o 
   7   3   7      140.21      121.05     27.22 o 
   8   3   7       91.68       90.54     15.54 o 
 -11   4   7       13.12       15.91     19.45 o 
 -10   4   7        2.11        0.00     15.85 o 
  -9   4   7        5.60       18.64     17.32 o 
  -8   4   7      245.07      256.98     35.07 o 
  -7   4   7        2.35        0.00     14.03 o 
  -6   4   7        0.02        0.00     12.72 o 
  -5   4   7        3.73        3.64     11.28 o 
  -4   4   7        7.13       21.48     12.16 o 
  -3   4   7       26.42       23.52     12.50 o 
  -2   4   7       19.95       13.61     10.87 o 
  -1   4   7       23.99       26.70     11.69 o 
   0   4   7        5.42        4.59     10.65 o 
   1   4   7       67.34       71.84     15.08 o 
   2   4   7        5.17       16.40     10.46 o 
   3   4   7       48.65       67.63     13.50 o 
   4   4   7        6.33        9.22      8.80 o 
   5   4   7        8.17        4.22      9.25 o 
   6   4   7       23.94       20.10      9.54 o 
  -7   5   7      190.71      199.04     33.35 o 
  -6   5   7       19.98       23.78     17.99 o 
  -5   5   7      239.80      266.89     64.14 o 
  -4   5   7      188.64      204.88     53.72 o 
  -3   5   7      319.07      382.76     31.50 o 
  -2   5   7      288.35      327.30     31.06 o 
  -1   5   7      250.71      253.07     31.93 o 
   0   5   7      329.51      312.70     69.95 o 
   1   5   7       40.14       49.59     13.43 o 
   2   5   7      130.74      108.69     32.59 o 
 -11   0   8      106.19      123.87     40.53 o 
 -10   0   8      280.43      252.22     47.50 o 
  -9   0   8      359.24      436.50     54.41 o 
  -8   0   8      107.11      121.66     37.91 o 
  -7   0   8      455.68      447.23     50.71 o 
  -6   0   8      153.13      207.64     24.65 o 
  -5   0   8      512.29      405.62     34.98 o 
  -4   0   8      702.77      646.99     42.90 o 
  -3   0   8      149.57      157.22     28.48 o 
  -2   0   8      302.56      396.35     36.96 o 
  -1   0   8      112.11      194.81     30.77 o 
   0   0   8      457.48      312.96     44.22 o 
   1   0   8      278.03      265.19     35.50 o 
   2   0   8      147.03       89.64     24.48 o 
   3   0   8      604.07      499.47     60.76 o 
   4   0   8        1.90       54.89     20.05 o 
   5   0   8        1.48       17.26     15.62 o 
 -11   1   8        8.33       19.63     18.87 o 
 -10   1   8        5.31        1.52     25.20 o 
  -9   1   8       39.34       81.96     34.94 o 
  -8   1   8        7.33        8.39     14.23 o 
  -7   1   8        4.94       15.86     11.81 o 
  -6   1   8       33.60       22.95     13.05 o 
  -5   1   8       84.48       83.43     13.26 o 
  -4   1   8       24.50       12.55      9.15 o 
  -3   1   8        3.67       12.88      8.65 o 
  -2   1   8        0.46        6.20      8.44 o 
  -1   1   8        0.12       22.62     11.11 o 
   0   1   8        7.35       24.46     10.83 o 
   1   1   8       11.26       16.34      9.82 o 
   2   1   8        0.77        9.18      8.63 o 
   3   1   8       40.47       29.42     11.37 o 
   4   1   8       14.03       16.59     10.72 o 
   5   1   8       26.00       20.33     11.54 o 
 -10   2   8      377.80      444.99     62.55 o 
  -9   2   8      134.06      128.45     26.64 o 
  -8   2   8      453.91      451.32     46.15 o 
  -7   2   8      295.46      307.71     29.42 o 
  -6   2   8      278.47      300.34     30.79 o 
  -5   2   8      136.36      172.63     24.17 o 
  -4   2   8      282.66      279.87     24.18 o 
  -3   2   8      363.92      408.83     24.14 o 
  -2   2   8      160.56      163.81     18.43 o 
  -1   2   8      252.56      239.91     20.61 o 
   0   2   8      119.33      150.72     17.17 o 
   1   2   8      101.15      124.56     16.30 o 
   2   2   8      113.62      157.13     26.51 o 
   3   2   8      140.13      126.49     21.33 o 
   4   2   8      245.25      210.99     47.84 o 
  -7   3   8        0.45       12.84     12.67 o 
  -6   3   8        8.03       14.56     12.46 o 
  -5   3   8       17.05       26.71     15.06 o 
  -4   3   8        2.61        1.06     11.14 o 
  -3   3   8        2.19        4.92     10.22 o 
  -2   3   8        2.98        7.54      9.98 o 
  -1   3   8       33.92       29.87     11.88 o 
   0   3   8       15.24       20.61      9.82 o 
   1   3   8        0.40        0.00      7.74 o 
                                                 
